# Supplementary material for: Genomics of Klebsiella pneumoniae Species Complex Reveals the Circulation of High-Risk Multidrug-Resistant Pandemic Clones in Human, Animal, and Environmental Sources
Source: Microorganisms. 2022 Nov 17;10(11):2281. doi: 10.3390/microorganisms10112281 (PMC9697336; doi:10.3390/microorganisms10112281)
Supplement: Supplementary file 1 [file microorganisms-10-02281-s001.zip › Supplementary Tables.xlsx]

## Sheet: Table S1
Table S1. List of analyzed genomes and metadata
Assembly number	Accession number	Strain	Source	Generic source	Year	State	Region	Species	ST	Resistance score	Virulence score
GCA_002300725.2	NTHU00000000.2	B11	Homo sapiens	Human	2016	GO	CO	Klebsiella pneumoniae	ST11	2	1
GCA_016055675.1	JAECTL000000000.1	CCBH27462	Homo sapiens	Human	2019	GO	CO	Klebsiella pneumoniae	ST258	2	0
GCA_016055345.1	JAECSU000000000.1	CCBH27856	Homo sapiens	Human	2020	GO	CO	Klebsiella pneumoniae	ST392	2	0
GCA_002300775.1	NTHV00000000.1	B17	Homo sapiens	Human	2010	GO	CO	Klebsiella pneumoniae	ST443	2	0
GCA_900322625.1	OOAX00000000.1	Kp11_BRA4	Homo sapiens	Human	2006	MT	CO	Klebsiella pneumoniae	ST11	3	2
GCA_900322605.1	OOAS00000000.1	Kp11_BRA2	Homo sapiens	Human	2010	MT	CO	Klebsiella pneumoniae	ST11	3	0
GCA_900322595.1	OOAR00000000.1	Kp11_BRA1	Homo sapiens	Human	2010	MT	CO	Klebsiella pneumoniae	ST11	2	0
GCA_900322645.1	OOBC00000000.1	Kp11_BRA6	Homo sapiens	Human	2008	MT	CO	Klebsiella pneumoniae	ST11	2	1
GCA_900322665.1	OOBE00000000.1	Kp11_BRA8	Homo sapiens	Human	2006	MT	CO	Klebsiella pneumoniae	ST11	1	0
GCA_900322615.1	OOAV00000000.1	Kp11_BRA3	Homo sapiens	Human	2008	MT	CO	Klebsiella pneumoniae	ST11	1	0
GCA_900322635.1	OOBA00000000.1	Kp11_BRA5	Homo sapiens	Human	2008	MT	CO	Klebsiella pneumoniae	ST11	0	0
GCA_900322655.1	OOBD00000000.1	Kp442_BRA7	Homo sapiens	Human	2006	MT	CO	Klebsiella pneumoniae	ST442	0	1
GCA_009651015.1	NGKQ00000000.1	AMKP10	Homo sapiens	Human	2015	AM	N	Klebsiella pneumoniae	ST11	3	1
GCA_009651075.1	QKQW00000000.1	AMKP4	Homo sapiens	Human	2015	AM	N	Klebsiella pneumoniae	ST11	3	1
GCA_013138485.1	WJWU00000000.1	AMKP36	Homo sapiens	Human	2015	AM	N	Klebsiella pneumoniae	ST11	1	1
GCA_002157345.1	NGJM00000000.1	ICBKpBL-III-02(1)	Homo sapiens	Human	2013	AM	N	Klebsiella pneumoniae	ST198	1	1
GCA_001982515.1	MTPQ00000000.1	ICBKpBL-I-05(3)	Homo sapiens	Human	2013	AM	N	Klebsiella pneumoniae	ST198-1LV	1	1
GCA_013626195.1	NGKP00000000.1	AMKP5	Homo sapiens	Human	2015	AM	N	Klebsiella pneumoniae	ST11	0	1
GCA_019334205.1	JAHVCH000000000.1	KpAm12	Homo sapiens	Human	2016	AM	N	Klebsiella pneumoniae	ST502	0	0
	JALIZS000000000	Kp69RR	Homo sapiens	Human	2017	RR	N	Klebsiella pneumoniae	ST11	2	1
	JALIZZ000000000	Kp76RR	Homo sapiens	Human	2016	RR	N	Klebsiella pneumoniae	ST307	2	0
	JALIZQ000000000	Kp67RR	Homo sapiens	Human	2016	RR	N	Klebsiella pneumoniae	ST11	1	1
	JALIZT000000000	Kp70RR	Homo sapiens	Human	2017	RR	N	Klebsiella pneumoniae	ST11	1	1
	JALIZR000000000	Kp68RR	Homo sapiens	Human	2017	RR	N	Klebsiella pneumoniae	ST11	1	1
	JALIZP000000000	Kp66RR	Homo sapiens	Human	2017	RR	N	Klebsiella pneumoniae	ST15	1	0
	JALJAB000000000	Kp78RR	Homo sapiens	Human	2017	RR	N	Klebsiella pneumoniae	ST307	1	0
	JALJAD000000000	Kp80RR	Homo sapiens	Human	2017	RR	N	Klebsiella pneumoniae	ST294-1LV	0	2
GCA_009898185.1	VHOC00000000.1	ID146_19	Homo sapiens	Human	2019	TO	N	Klebsiella pneumoniae	ST460	3	0
GCA_015666405.1	JADPHO000000000.1	CCBH27981	Homo sapiens	Human	2020	TO	N	Klebsiella pneumoniae	ST11	2	1
GCA_015666585.1	JADPHV000000000.1	CCBH27980	Homo sapiens	Human	2020	TO	N	Klebsiella pneumoniae	ST11	2	1
GCA_015666685.1	JADPIA000000000.1	CCBH27543	Homo sapiens	Human	2020	TO	N	Klebsiella pneumoniae	ST1303	2	0
GCA_015666395.1	JADPHN000000000.1	CCBH28380	Homo sapiens	Human	2020	TO	N	Klebsiella pneumoniae	ST15	2	1
GCA_016055575.1	JAECTI000000000.1	CCBH27548	Homo sapiens	Human	2020	TO	N	Klebsiella pneumoniae	ST16	2	1
GCA_009898155.1	VHOD00000000.1	ID135_19	Homo sapiens	Human	2019	TO	N	Klebsiella pneumoniae	ST392	2	0
GCA_016055445.1	JAECTA000000000.1	CCBH27735	Homo sapiens	Human	2020	TO	N	Klebsiella pneumoniae	ST392	2	0
GCA_015666485.1	JADPHS000000000.1	CCBH28271	Homo sapiens	Human	2020	BA	NE	Klebsiella pneumoniae	ST11	3	1
GCA_016055635.1	JAECTJ000000000.1	CCBH27526	Homo sapiens	Human	2020	BA	NE	Klebsiella pneumoniae	ST273	3	1
GCA_016055215.1	JAECSN000000000.1	CCBH28005	Homo sapiens	Human	2020	BA	NE	Klebsiella pneumoniae	ST70	3	0
GCA_016054895.1	JAECSI000000000.1	CCBH28191	Homo sapiens	Human	2020	BA	NE	Klebsiella pneumoniae	ST1079	2	0
GCA_016055995.1	JAECUC000000000.1	CCBH26782	Homo sapiens	Human	2019	BA	NE	Klebsiella pneumoniae	ST11	2	2
GCA_016055895.1	JAECTV000000000.1	CCBH27165	Homo sapiens	Human	2019	BA	NE	Klebsiella pneumoniae	ST11	2	1
GCA_016055885.1	JAECTX000000000.1	CCBH27155	Homo sapiens	Human	2019	BA	NE	Klebsiella pneumoniae	ST11	2	2
GCA_016055655.1	JAECTK000000000.1	CCBH27524	Homo sapiens	Human	2020	BA	NE	Klebsiella pneumoniae	ST17	2	1
GCA_016055935.1	JAECTY000000000.1	CCBH27152	Homo sapiens	Human	2019	BA	NE	Klebsiella pneumoniae	ST101	1	1
GCA_016055755.1	JAECTP000000000.1	CCBH27361	Homo sapiens	Human	2019	CE	NE	Klebsiella pneumoniae	ST11	3	2
GCA_016054805.1	JAECSC000000000.1	CCBH29113	Homo sapiens	Human	2020	CE	NE	Klebsiella pneumoniae	ST11	3	1
GCA_016055305.1	JAECST000000000.1	CCBH27859	Homo sapiens	Human	2020	CE	NE	Klebsiella pneumoniae	ST391	3	0
GCA_016055795.1	JAECTQ000000000.1	CCBH27355	Homo sapiens	Human	2019	CE	NE	Klebsiella pneumoniae	ST391	2	0
GCA_016054825.1	JAECSE000000000.1	CCBH28835	Homo sapiens	Human	2020	CE	NE	Klebsiella pneumoniae	ST395	2	0
GCA_002300785.2	NTHX00000000.1	B30	Homo sapiens	Human	2016	PB	NE	Klebsiella pneumoniae	ST437	2	0
GCA_002295145.1	NTGK00000000.1	B04	Homo sapiens	Human	2009	PE	NE	Klebsiella pneumoniae	ST11	2	1
GCA_002304205.1	NSLE00000000.1	KPN535	Homo sapiens	Human	2011	PE	NE	Klebsiella pneumoniae	ST340	1	0
GCA_014894805.1	JAACZK000000000.1	C151	Homo sapiens	Human	2016	PE	NE	Klebsiella pneumoniae	ST54	1	1
GCA_014894795.1	JAACZJ000000000.1	C119	Homo sapiens	Human	2016	PE	NE	Klebsiella pneumoniae	ST15	0	0
GCA_018920475.1	JAEDYN000000000.1	ONE205	Homo sapiens	Human	2013	PI	NE	Klebsiella pneumoniae	ST3994	0	1
GCA_002300755.2	NTHW00000000.2	B29	Homo sapiens	Human	2010	RN	NE	Klebsiella pneumoniae	ST340	2	0
GCA_000512165.1	CP003999.1	Kp13	Homo sapiens	Human	2009	PR	S	Klebsiella pneumoniae	ST442	3	1
GCA_011601045.1	JAAOWH000000000.1	Kp177	Homo sapiens	Human	2014	PR	S	Klebsiella pneumoniae	ST258	2	0
GCA_012102235.1	JAAVSP000000000.1	kp180	Homo sapiens	Human	2014	PR	S	Klebsiella pneumoniae	ST258	2	0
GCA_013180465.1	PYWS00000000.1	C2	Homo sapiens	Human	2011	PR	S	Klebsiella pneumoniae	ST437	2	0
GCA_013180515.1	PYWU00000000.1	A3	Homo sapiens	Human	2010	PR	S	Klebsiella pneumoniae	ST437	2	0
GCA_013180525.1	PYWV00000000.1	A2	Homo sapiens	Human	2010	PR	S	Klebsiella pneumoniae	ST437	2	0
GCA_013180445.1	PYWT00000000.1	B10	Homo sapiens	Human	2011	PR	S	Klebsiella pneumoniae	ST437-2LV	2	0
GCA_013180435.1	PYWR00000000.1	C9	Homo sapiens	Human	2006	PR	S	Klebsiella pneumoniae	ST11	1	0
GCA_013180385.1	PYWQ00000000.1	D8	Homo sapiens	Human	2005	PR	S	Klebsiella pneumoniae	ST11-1LV	1	2
GCA_002251715.1	NHOE00000000.1	3111F	Homo sapiens	Human	2014	RS	S	Klebsiella pneumoniae	ST437	3	0
GCA_002300715.2	NTHT00000000.1	B03	Homo sapiens	Human	2013	RS	S	Klebsiella pneumoniae	ST437	2	0
GCA_003789125.1	RHFM00000000.1	OT1	Homo sapiens	Human	2016	RS	S	Klebsiella pneumoniae	ST437	2	0
GCA_015666325.1	JADPHI000000000.1	CCBH28960	Homo sapiens	Human	2020	ES	SE	Klebsiella pneumoniae	ST11	3	2
GCA_015666415.1	JADPHM000000000.1	CCBH28734	Homo sapiens	Human	2020	ES	SE	Klebsiella pneumoniae	ST11	3	2
GCA_015666445.1	JADPHR000000000.1	CCBH28298	Homo sapiens	Human	2020	ES	SE	Klebsiella pneumoniae	ST11	3	2
GCA_016055235.1	JAECSP000000000.1	CCBH27953	Homo sapiens	Human	2020	ES	SE	Klebsiella pneumoniae	ST11	3	2
GCA_016055695.1	JAECTO000000000.1	CCBH27421	Homo sapiens	Human	2019	ES	SE	Klebsiella pneumoniae	ST11	3	2
GCA_016055975.1	JAECUA000000000.1	CCBH27134	Homo sapiens	Human	2019	ES	SE	Klebsiella pneumoniae	ST39-1LV	3	1
GCA_002099165.1	NBOS00000000.1	CCBH24080	Homo sapiens	Human	2016	ES	SE	Klebsiella pneumoniae	ST392	3	0
GCA_016056105.1	JAECUG000000000.1	CCBH26464	Homo sapiens	Human	2019	ES	SE	Klebsiella pneumoniae	ST437	3	0
GCA_016055395.1	JAECSY000000000.1	CCBH27760	Homo sapiens	Human	2020	ES	SE	Klebsiella pneumoniae	ST11	2	1
GCA_015666615.1	JADPHY000000000.1	CCBH27869	Homo sapiens	Human	2020	ES	SE	Klebsiella pneumoniae	ST307	2	0
GCA_016055435.1	JAECSZ000000000.1	CCBH27755	Homo sapiens	Human	2020	ES	SE	Klebsiella pneumoniae	ST307	2	0
GCA_016056175.1	JAECUK000000000.1	CCBH26672	Homo sapiens	Human	2019	ES	SE	Klebsiella pneumoniae	ST307	2	0
GCA_015666635.1	JADPHZ000000000.1	CCBH27588	Homo sapiens	Human	2019	ES	SE	Klebsiella pneumoniae	ST378	2	0
GCA_016055295.1	JAECSS000000000.1	CCBH27867	Homo sapiens	Human	2020	ES	SE	Klebsiella pneumoniae	ST378	2	0
GCA_015666525.1	JADPHQ000000000.1	CCBH28206	Homo sapiens	Human	2020	ES	SE	Klebsiella pneumoniae	ST874	2	0
GCA_016055275.1	JAECSR000000000.1	CCBH27907	Homo sapiens	Human	2020	MG	SE	Klebsiella pneumoniae	ST11	3	2
GCA_002300765.2	NTHY00000000.2	B35	Homo sapiens	Human	2016	MG	SE	Klebsiella pneumoniae	ST11	3	2
GCA_002295185.1	NTGJ00000000.1	KPC05	Homo sapiens	Human	2014	MG	SE	Klebsiella pneumoniae	ST11	2	1
GCA_003432105.1	QWDG00000000.1	B15	Homo sapiens	Human	2016	MG	SE	Klebsiella pneumoniae	ST11	2	1
GCA_015666295.1	JADPHG000000000.1	CCBH29060	Homo sapiens	Human	2020	MG	SE	Klebsiella pneumoniae	ST11	2	1
GCA_016055605.1	JAECTG000000000.1	CCBH27582	Homo sapiens	Human	2019	MG	SE	Klebsiella pneumoniae	ST147	2	0
GCA_015666595.1	JADPHW000000000.1	CCBH27949	Homo sapiens	Human	2020	MG	SE	Klebsiella pneumoniae	ST258	2	0
GCA_003576025.1	QXGQ00000000.1	KPC89	Homo sapiens	Human	2015	MG	SE	Klebsiella pneumoniae	ST340	2	0
GCA_002289105.1	NTCV00000000.1	KPC02	Homo sapiens	Human	2013	MG	SE	Klebsiella pneumoniae	ST340	2	0
GCA_003318315.1	QODD00000000.1	KPC42	Homo sapiens	Human	2015	MG	SE	Klebsiella pneumoniae	ST37-1LV	2	0
GCA_002289165.1	NTCW00000000.1	B16	Homo sapiens	Human	2009	MG	SE	Klebsiella pneumoniae	ST437	2	0
GCA_002209465.1	NIRG00000000.1	KPC40	Homo sapiens	Human	2015	MG	SE	Klebsiella pneumoniae	ST11	1	1
GCA_001645745.1	LXTP00000000.1	KPC45	Homo sapiens	Human	2015	MG	SE	Klebsiella pneumoniae	ST11	1	1
	JALIZK000000000	Kp61R	Homo sapiens	Human	2016	RJ	SE	Klebsiella pneumoniae	ST1045	3	0
GCA_017566015.1	JADPVG000000000.1	CCBH19868	Homo sapiens	Human	2015	RJ	SE	Klebsiella pneumoniae	ST11	3	2
GCA_014451215.1	SSBZ00000000.1	CrB6i	Homo sapiens	Human	2016	RJ	SE	Klebsiella pneumoniae	ST15	3	0
	JALJAE000000000	Kp60R	Homo sapiens	Human	2016	RJ	SE	Klebsiella pneumoniae	ST15	3	0
GCA_014833135.1	JABEEI000000000.1	Kp14U04	Homo sapiens	Human	2014	RJ	SE	Klebsiella pneumoniae	ST15	3	0
GCA_014451175.1	SSBY00000000.1	CrB13i	Homo sapiens	Human	2017	RJ	SE	Klebsiella pneumoniae	ST152	3	1
	JALIZO000000000	Kp65R	Homo sapiens	Human	2019	RJ	SE	Klebsiella pneumoniae	ST258	3	0
GCA_016055535.1	JAECTF000000000.1	CCBH27584	Homo sapiens	Human	2020	RJ	SE	Klebsiella pneumoniae	ST258	3	0
GCA_017565915.1	JADPVC000000000.1	CCBH17428	Homo sapiens	Human	2015	RJ	SE	Klebsiella pneumoniae	ST437	3	0
	JALJAA000000000	Kp77RR	Homo sapiens	Human		RJ	SE	Klebsiella pneumoniae	ST437	3	0
GCA_001715215.1	MDBZ00000000.1	CCBH17440	Homo sapiens	Human	2014	RJ	SE	Klebsiella pneumoniae	ST437	3	0
GCA_017565945.1	JADPVF000000000.1	CCBH19867	Homo sapiens	Human	2015	RJ	SE	Klebsiella pneumoniae	ST437	3	0
GCA_001720345.1	MCNT00000000.1	CCBH6984	Homo sapiens	Human	2010	RJ	SE	Klebsiella pneumoniae	ST855	3	0
GCA_016054935.1	JAECSK000000000.1	CCBH28217	Homo sapiens	Human	2020	RJ	SE	Klebsiella pneumoniae	ST874	3	0
GCA_016054995.1	JAECSM000000000.1	CCBH28026	Homo sapiens	Human	2020	RJ	SE	Klebsiella pneumoniae	ST874	3	0
GCA_014451275.1	SSCA00000000.1	CrA11iii	Homo sapiens	Human	2017	RJ	SE	Klebsiella pneumoniae	ST15	2	0
GCA_005222595.1	SZNE00000000.1	ST15	Homo sapiens	Human	2017	RJ	SE	Klebsiella pneumoniae	ST15	2	0
GCA_013372785.1	JABKDF000000000.1	ST16	Homo sapiens	Human	2018	RJ	SE	Klebsiella pneumoniae	ST16	2	0
GCA_014451315.1	SSCE00000000.1	CrB8i	Homo sapiens	Human	2016	RJ	SE	Klebsiella pneumoniae	ST258	2	0
GCA_016055495.1	JAECTB000000000.1	CCBH27695	Homo sapiens	Human	2020	RJ	SE	Klebsiella pneumoniae	ST258	2	0
GCA_014451245.1	SSCD00000000.1	CrB9i	Homo sapiens	Human	2017	RJ	SE	Klebsiella pneumoniae	ST258	2	0
	JALIZL000000000	Kp62R	Homo sapiens	Human	2016	RJ	SE	Klebsiella pneumoniae	ST340	2	0
GCA_001702405.1	MCGW00000000.1	CCBH15949	Homo sapiens	Human	2014	RJ	SE	Klebsiella pneumoniae	ST37	2	0
GCA_014451255.1	SSCC00000000.1	CrA11ii	Homo sapiens	Human	2017	RJ	SE	Klebsiella pneumoniae	ST437	2	0
	JALIZM000000000	Kp63R	Homo sapiens	Human	2016	RJ	SE	Klebsiella pneumoniae	ST437	2	0
GCA_002951595.1	CP018885.1	BR21	Homo sapiens	Human	2009	RJ	SE	Klebsiella pneumoniae	ST437	2	0
GCA_002951555.1	CP018883.1	BR7	Homo sapiens	Human	2009	RJ	SE	Klebsiella pneumoniae	ST437	2	0
GCA_018223905.1	JAGRQY000000000.1	28	Homo sapiens	Human	2016	RJ	SE	Klebsiella pneumoniae	ST101	1	1
GCA_016056195.1	JAECUL000000000.1	CCBH26671	Homo sapiens	Human	2019	RJ	SE	Klebsiella pneumoniae	ST15	1	0
GCA_014451185.1	SSBX00000000.1	CrB15i	Homo sapiens	Human	2017	RJ	SE	Klebsiella pneumoniae	ST152	1	1
GCA_014451135.1	SSBW00000000.1	CrB5ii	Homo sapiens	Human	2017	RJ	SE	Klebsiella pneumoniae	ST152	1	0
GCA_014451235.1	SSCB00000000.1	CrA10i	Homo sapiens	Human	2017	RJ	SE	Klebsiella pneumoniae	ST437	1	0
GCA_017565865.1	JADPVD000000000.1	CCBH17724	Homo sapiens	Human	2015	RJ	SE	Klebsiella pneumoniae	ST11	0	0
GCA_018223925.1	JAGRRB000000000.1	10	Homo sapiens	Human	2016	RJ	SE	Klebsiella pneumoniae	ST36	0	0
GCA_017565885.1	JADPVE000000000.1	CCBH19771	Homo sapiens	Human	2015	RJ	SE	Klebsiella pneumoniae	ST437	0	0
GCA_018223915.1	JAGRQZ000000000.1	64	Homo sapiens	Human	2016	RJ	SE	Klebsiella pneumoniae	ST76	0	0
GCA_018223965.1	JAGRQV000000000.1	k3	Homo sapiens	Human	2016	RJ	SE	Klebsiella pneumoniae	ST76	0	0
GCA_018223985.1	JAGRQW000000000.1	k4	Homo sapiens	Human	2016	RJ	SE	Klebsiella pneumoniae	ST76	0	0
GCA_018224005.1	JAGRQU000000000.1	k2	Homo sapiens	Human	2016	RJ	SE	Klebsiella pneumoniae	ST76	0	0
GCA_018224045.1	JAGRQT000000000.1	k1	Homo sapiens	Human	2016	RJ	SE	Klebsiella pneumoniae	ST76	0	0
GCA_001756835.2	MAOO00000000.1	145	Homo sapiens	Human	2011	SP	SE	Klebsiella pneumoniae	NA	3	1
GCA_001701895.1	LXMR00000000.1	12_BR_13	Homo sapiens	Human	2013	SP	SE	Klebsiella pneumoniae	ST11	3	2
GCA_003095435.1	QEFS00000000.1	LIM955	Homo sapiens	Human	2011	SP	SE	Klebsiella pneumoniae	ST11	3	2
GCA_003095575.1	QEGB00000000.1	LIM1071	Homo sapiens	Human	2011	SP	SE	Klebsiella pneumoniae	ST11	3	2
GCA_003321215.1	QOHW00000000.1	BC_5001	Homo sapiens	Human	2017	SP	SE	Klebsiella pneumoniae	ST11	3	2
GCA_003321465.1	QOIK00000000.1	BC_4585	Homo sapiens	Human	2016	SP	SE	Klebsiella pneumoniae	ST11	3	2
GCA_003326435.1	QOUF00000000.1	BC-4224	Homo sapiens	Human	2012	SP	SE	Klebsiella pneumoniae	ST11	3	2
GCA_018423805.1	JAEVGK000000000.1	Kp329	Homo sapiens	Human	2015	SP	SE	Klebsiella pneumoniae	ST11	3	2
GCA_002104215.1	MZZR00000000.1	4182	Homo sapiens	Human	2014	SP	SE	Klebsiella pneumoniae	ST11	3	2
GCA_002104705.1	NBOT00000000.1	1853	Homo sapiens	Human	2013	SP	SE	Klebsiella pneumoniae	ST11	3	2
GCA_003321195.1	QOHU00000000.1	BC_4996	Homo sapiens	Human	2016	SP	SE	Klebsiella pneumoniae	ST11	3	2
GCA_003321295.1	QOIA00000000.1	BC_4290	Homo sapiens	Human	2015	SP	SE	Klebsiella pneumoniae	ST11	3	2
GCA_003326385.1	QOUE00000000.1	BC_4219	Homo sapiens	Human	2013	SP	SE	Klebsiella pneumoniae	ST11	3	2
GCA_011037675.1	SBCU00000000.1	P30	Homo sapiens	Human	2015	SP	SE	Klebsiella pneumoniae	ST11	3	2
GCA_003284835.1	QMDN00000000.1	BC_4509	Homo sapiens	Human	2016	SP	SE	Klebsiella pneumoniae	ST11	3	2
GCA_003321315.1	QOIC00000000.1	BC_2162	Homo sapiens	Human	2013	SP	SE	Klebsiella pneumoniae	ST11	3	2
GCA_003095595.1	QEGA00000000.1	LIM1095	Homo sapiens	Human	2011	SP	SE	Klebsiella pneumoniae	ST11	3	2
GCA_003321155.1	QOHV00000000.1	BC_4998	Homo sapiens	Human	2016	SP	SE	Klebsiella pneumoniae	ST11	3	2
GCA_016881585.1	QXMY00000000.1	109	Homo sapiens	Human	2010	SP	SE	Klebsiella pneumoniae	ST11	3	2
GCA_011037455.1	SBCJ00000000.1	HSP73	Homo sapiens	Human	2016	SP	SE	Klebsiella pneumoniae	ST11	3	2
GCA_018423665.1	JAEVGC000000000.1	Kp378	Homo sapiens	Human	2016	SP	SE	Klebsiella pneumoniae	ST11	3	2
GCA_002104715.1	NBOU00000000.1	4326	Homo sapiens	Human	2015	SP	SE	Klebsiella pneumoniae	ST11-1LV	3	2
GCA_002834545.1	PISN00000000.1	LIM944	Homo sapiens	Human	2011	SP	SE	Klebsiella pneumoniae	ST11-1LV	3	2
GCA_003095555.1	QEFY00000000.1	LIM1198	Homo sapiens	Human	2012	SP	SE	Klebsiella pneumoniae	ST11-2LV	3	0
GCA_002192965.1	NBSB00000000.1	1830	Homo sapiens	Human	2013	SP	SE	Klebsiella pneumoniae	ST11-2LV	3	2
GCA_011038235.1	SBDR00000000.1	HSP72	Homo sapiens	Human	2016	SP	SE	Klebsiella pneumoniae	ST16	3	1
GCA_002099265.1	NBIT00000000.1	4449	Homo sapiens	Human	2015	SP	SE	Klebsiella pneumoniae	ST16	3	0
GCA_011038215.1	SBDP00000000.1	HSP80	Homo sapiens	Human	2016	SP	SE	Klebsiella pneumoniae	ST16	3	1
GCA_011038175.1	SBDN00000000.1	HSP83	Homo sapiens	Human	2016	SP	SE	Klebsiella pneumoniae	ST16	3	1
GCA_011038335.1	SBDV00000000.1	P70	Homo sapiens	Human	2015	SP	SE	Klebsiella pneumoniae	ST16	3	1
GCA_011038355.1	SBDW00000000.1	P53	Homo sapiens	Human	2015	SP	SE	Klebsiella pneumoniae	ST16	3	1
GCA_011038425.1	SBEC00000000.1	P31	Homo sapiens	Human	2014	SP	SE	Klebsiella pneumoniae	ST16	3	1
GCA_011038455.1	SBEA00000000.1	P33	Homo sapiens	Human	2014	SP	SE	Klebsiella pneumoniae	ST16	3	1
GCA_011038475.1	SBEB00000000.1	P32	Homo sapiens	Human	2014	SP	SE	Klebsiella pneumoniae	ST16	3	1
GCA_011038515.1	SBEE00000000.1	P20	Homo sapiens	Human	2015	SP	SE	Klebsiella pneumoniae	ST16	3	0
GCA_003326465.1	QOUG00000000.1	BC_4223	Homo sapiens	Human	2013	SP	SE	Klebsiella pneumoniae	ST23-1LV	3	5
GCA_002849285.1	PKRL00000000.1	LIM1499	Homo sapiens	Human	2012	SP	SE	Klebsiella pneumoniae	ST258	3	0
GCA_003321135.1	QOHS00000000.1	BC_5000	Homo sapiens	Human	2016	SP	SE	Klebsiella pneumoniae	ST258	3	0
GCA_003326285.1	QOUA00000000.1	BC_4993	Homo sapiens	Human	2016	SP	SE	Klebsiella pneumoniae	ST258	3	0
GCA_003326305.1	QOTY00000000.1	BC_5003	Homo sapiens	Human	2017	SP	SE	Klebsiella pneumoniae	ST258	3	0
GCA_003326315.1	QOUB00000000.1	BC_4987	Homo sapiens	Human	2016	SP	SE	Klebsiella pneumoniae	ST258	3	0
GCA_003326365.1	QOTZ00000000.1	BC_4990	Homo sapiens	Human	2016	SP	SE	Klebsiella pneumoniae	ST258	3	0
GCA_002104185.1	MZZS00000000.1	4490	Homo sapiens	Human	2016	SP	SE	Klebsiella pneumoniae	ST258	3	0
GCA_002104265.1	MZZT00000000.1	1849	Homo sapiens	Human	2013	SP	SE	Klebsiella pneumoniae	ST258	3	0
GCA_002104295.1	MZZY00000000.1	4448	Homo sapiens	Human	2015	SP	SE	Klebsiella pneumoniae	ST258	3	0
GCA_003095455.1	QEFU00000000.1	LIM1753	Homo sapiens	Human	2013	SP	SE	Klebsiella pneumoniae	ST258	3	0
GCA_003095495.1	QEFW00000000.1	LIM1375	Homo sapiens	Human	2012	SP	SE	Klebsiella pneumoniae	ST258	3	0
GCA_003095515.1	QEFX00000000.1	LIM1372	Homo sapiens	Human	2012	SP	SE	Klebsiella pneumoniae	ST258	3	0
GCA_003095535.1	QEFT00000000.1	LIM986	Homo sapiens	Human	2011	SP	SE	Klebsiella pneumoniae	ST3348-1LV	3	2
GCA_011037215.1	SBBY00000000.1	HSP79	Homo sapiens	Human	2016	SP	SE	Klebsiella pneumoniae	ST340	3	2
GCA_016881535.1	QXMV00000000.1	135	Homo sapiens	Human	2014	SP	SE	Klebsiella pneumoniae	ST340	3	0
GCA_003321105.1	QOIF00000000.1	BC_1563	Homo sapiens	Human	2013	SP	SE	Klebsiella pneumoniae	ST340	3	0
GCA_003321255.1	QOHY00000000.1	BC_4303	Homo sapiens	Human	2014	SP	SE	Klebsiella pneumoniae	ST340	3	0
GCA_003321395.1	QOII00000000.1	BC_1581	Homo sapiens	Human	2012	SP	SE	Klebsiella pneumoniae	ST340	3	0
GCA_003321305.1	QOHZ00000000.1	BC_1202	Homo sapiens	Human	2012	SP	SE	Klebsiella pneumoniae	ST340	3	0
GCA_003321335.1	QOIB00000000.1	BC_1484	Homo sapiens	Human	2012	SP	SE	Klebsiella pneumoniae	ST340	3	0
GCA_003321375.1	QOID00000000.1	BC_1478	Homo sapiens	Human	2012	SP	SE	Klebsiella pneumoniae	ST340	3	0
GCA_002154825.1	MUDD00000000.1	SJRP/Kp10	Homo sapiens	Human	2011	SP	SE	Klebsiella pneumoniae	ST340	3	0
GCA_003327585.1	QOVV00000000.1	BC_4234	Homo sapiens	Human	2012	SP	SE	Klebsiella pneumoniae	ST340	3	0
GCA_018423705.1	JAEVGF000000000.1	Kp374	Homo sapiens	Human	2013	SP	SE	Klebsiella pneumoniae	ST437	3	0
GCA_018423775.1	JAEVGJ000000000.1	Kp384	Homo sapiens	Human	2014	SP	SE	Klebsiella pneumoniae	ST437	3	0
GCA_003326375.1	QOUD00000000.1	BC_1277	Homo sapiens	Human	2012	SP	SE	Klebsiella pneumoniae	ST437	3	0
GCA_011037335.1	SBCE00000000.1	P07	Homo sapiens	Human	2014	SP	SE	Klebsiella pneumoniae	ST437	3	0
GCA_011037275.1	SBBZ00000000.1	HSP77	Homo sapiens	Human	2016	SP	SE	Klebsiella pneumoniae	ST437	3	0
GCA_011037395.1	SBCD00000000.1	P85	Homo sapiens	Human	2014	SP	SE	Klebsiella pneumoniae	ST437	3	0
GCA_003284805.1	QMDM00000000.1	BC_4497	Homo sapiens	Human	2016	SP	SE	Klebsiella pneumoniae	ST437	3	0
GCA_003321425.1	QOIH00000000.1	BC_1421	Homo sapiens	Human	2011	SP	SE	Klebsiella pneumoniae	ST437	3	0
GCA_003327515.1	QOVU00000000.1	BC_4235	Homo sapiens	Human	2011	SP	SE	Klebsiella pneumoniae	ST437	3	0
GCA_014323585.1	JACBOR000000000.1	Kp90	Homo sapiens	Human	2015	SP	SE	Klebsiella pneumoniae	ST437	3	0
GCA_018423815.1	JAEVGH000000000.1	Kp389	Homo sapiens	Human	2013	SP	SE	Klebsiella pneumoniae	ST437	3	0
GCA_003095615.1	QEGC00000000.1	LIM964	Homo sapiens	Human	2011	SP	SE	Klebsiella pneumoniae	ST442	3	1
GCA_016881495.1	QXMU00000000.1	121	Homo sapiens	Human	2014	SP	SE	Klebsiella pneumoniae	ST101	2	0
GCA_012955905.1	JABBZB000000000.1	5128	Homo sapiens	Human	2018	SP	SE	Klebsiella pneumoniae	ST11	2	1
GCA_002104315.1	MZZX00000000.1	1799	Homo sapiens	Human	2013	SP	SE	Klebsiella pneumoniae	ST11	2	2
GCA_003326295.1	QOTX00000000.1	BC_5006	Homo sapiens	Human	2017	SP	SE	Klebsiella pneumoniae	ST11	2	2
GCA_011037535.1	SBCN00000000.1	P66	Homo sapiens	Human	2015	SP	SE	Klebsiella pneumoniae	ST11	2	2
GCA_011037655.1	SBCV00000000.1	P26	Homo sapiens	Human	2016	SP	SE	Klebsiella pneumoniae	ST11	2	2
GCA_011037685.1	SBCM00000000.1	P77	Homo sapiens	Human	2016	SP	SE	Klebsiella pneumoniae	ST11	2	1
GCA_011037755.1	SBCX00000000.1	P19	Homo sapiens	Human	2016	SP	SE	Klebsiella pneumoniae	ST11	2	2
GCA_011037775.1	SBCW00000000.1	P22	Homo sapiens	Human	2014	SP	SE	Klebsiella pneumoniae	ST11	2	2
GCA_018423675.1	JAEVGE000000000.1	Kp376	Homo sapiens	Human	2015	SP	SE	Klebsiella pneumoniae	ST11	2	1
GCA_011037475.1	SBCL00000000.1	HSP21	Homo sapiens	Human	2016	SP	SE	Klebsiella pneumoniae	ST11	2	1
GCA_011037515.1	SBCO00000000.1	P64	Homo sapiens	Human	2015	SP	SE	Klebsiella pneumoniae	ST11	2	2
GCA_011037555.1	SBCQ00000000.1	P62	Homo sapiens	Human	2016	SP	SE	Klebsiella pneumoniae	ST11	2	1
GCA_011037575.1	SBCR00000000.1	P41	Homo sapiens	Human	2015	SP	SE	Klebsiella pneumoniae	ST11	2	1
GCA_011037595.1	SBCS00000000.1	P40	Homo sapiens	Human	2015	SP	SE	Klebsiella pneumoniae	ST11	2	2
GCA_011037615.1	SBCT00000000.1	P36	Homo sapiens	Human	2016	SP	SE	Klebsiella pneumoniae	ST11	2	2
GCA_011037635.1	SBCP00000000.1	P63	Homo sapiens	Human	2015	SP	SE	Klebsiella pneumoniae	ST11	2	2
GCA_016881465.1	QXMS00000000.1	86	Homo sapiens	Human	2013	SP	SE	Klebsiella pneumoniae	ST11	2	2
GCA_018423625.1	JAEVGA000000000.1	Kp382	Homo sapiens	Human	2017	SP	SE	Klebsiella pneumoniae	ST11	2	2
GCA_018423745.1	JAEVGG000000000.1	Kp373	Homo sapiens	Human	2013	SP	SE	Klebsiella pneumoniae	ST11	2	2
GCA_018423765.1	JAEVGI000000000.1	Kp387	Homo sapiens	Human	2013	SP	SE	Klebsiella pneumoniae	ST11	2	2
GCA_002104355.1	MZZV00000000.1	1787	Homo sapiens	Human	2013	SP	SE	Klebsiella pneumoniae	ST11	2	2
GCA_002529075.1	NSLF00000000.1	KP488	Homo sapiens	Human	2011	SP	SE	Klebsiella pneumoniae	ST11	2	2
GCA_011037495.1	SBCK00000000.1	HSP10	Homo sapiens	Human	2016	SP	SE	Klebsiella pneumoniae	ST11	2	2
GCA_012955865.1	JABBYX000000000.1	5090	Homo sapiens	Human	2018	SP	SE	Klebsiella pneumoniae	ST11	2	2
GCA_012955875.1	JABBYW000000000.1	5353	Homo sapiens	Human	2018	SP	SE	Klebsiella pneumoniae	ST11	2	2
GCA_016881525.1	QXMW00000000.1	149	Homo sapiens	Human	2014	SP	SE	Klebsiella pneumoniae	ST11	2	2
GCA_018423715.1	JAEVGD000000000.1	Kp377	Homo sapiens	Human	2015	SP	SE	Klebsiella pneumoniae	ST11	2	0
GCA_011037715.1	SBCY00000000.1	P12	Homo sapiens	Human	2014	SP	SE	Klebsiella pneumoniae	ST11	2	2
GCA_014323715.1	JACBOQ000000000.1	Kp391	Homo sapiens	Human	2016	SP	SE	Klebsiella pneumoniae	ST11	2	2
GCA_014500765.1	JABEPV000000000.1	P02	Homo sapiens	Human	2015	SP	SE	Klebsiella pneumoniae	ST15	2	0
GCA_014500815.1	JABEPY000000000.1	P49	Homo sapiens	Human	2015	SP	SE	Klebsiella pneumoniae	ST15	2	0
GCA_014500785.1	JABEPW000000000.1	P45	Homo sapiens	Human	2015	SP	SE	Klebsiella pneumoniae	ST15	2	0
GCA_014524525.1	CP053035.1	P35	Homo sapiens	Human	2015	SP	SE	Klebsiella pneumoniae	ST15	2	0
GCA_014500805.1	JABEPX000000000.1	P51	Homo sapiens	Human	2015	SP	SE	Klebsiella pneumoniae	ST15	2	0
GCA_014500845.1	JABENA000000000.1	P16	Homo sapiens	Human	2015	SP	SE	Klebsiella pneumoniae	ST15	2	0
GCA_003326395.1	QOUC00000000.1	BC_4985	Homo sapiens	Human	2016	SP	SE	Klebsiella pneumoniae	ST16	2	0
GCA_011038315.1	SBDU00000000.1	P82	Homo sapiens	Human	2016	SP	SE	Klebsiella pneumoniae	ST16	2	0
GCA_011038255.1	SBDS00000000.1	HSP71	Homo sapiens	Human	2016	SP	SE	Klebsiella pneumoniae	ST16	2	0
GCA_011038365.1	SBDX00000000.1	P05	Homo sapiens	Human	2015	SP	SE	Klebsiella pneumoniae	ST16	2	0
GCA_018423825.1	JAEVGL000000000.1	Kp326	Homo sapiens	Human	2016	SP	SE	Klebsiella pneumoniae	ST16	2	0
GCA_011038155.1	SBDM00000000.1	HSP74	Homo sapiens	Human	2016	SP	SE	Klebsiella pneumoniae	ST16	2	0
GCA_011038495.1	SBED00000000.1	P28	Homo sapiens	Human	2015	SP	SE	Klebsiella pneumoniae	ST16	2	0
GCA_003321095.1	QOHT00000000.1	BC_4994	Homo sapiens	Human	2016	SP	SE	Klebsiella pneumoniae	ST16	2	0
GCA_011038195.1	SBDO00000000.1	HSP82	Homo sapiens	Human	2016	SP	SE	Klebsiella pneumoniae	ST16	2	0
GCA_011037865.1	SBCZ00000000.1	HSP31	Homo sapiens	Human	2016	SP	SE	Klebsiella pneumoniae	ST258	2	0
GCA_011037885.1	SBDA00000000.1	HSP16	Homo sapiens	Human	2016	SP	SE	Klebsiella pneumoniae	ST258	2	0
GCA_011037925.1	SBDB00000000.1	HSP08	Homo sapiens	Human	2016	SP	SE	Klebsiella pneumoniae	ST258	2	0
GCA_011037955.1	SBDC00000000.1	P88	Homo sapiens	Human	2015	SP	SE	Klebsiella pneumoniae	ST258	2	0
GCA_011038015.1	SBDF00000000.1	P72	Homo sapiens	Human	2015	SP	SE	Klebsiella pneumoniae	ST258	2	0
GCA_011038035.1	SBDE00000000.1	P73	Homo sapiens	Human	2016	SP	SE	Klebsiella pneumoniae	ST258	2	0
GCA_011038055.1	SBDI00000000.1	P43	Homo sapiens	Human	2015	SP	SE	Klebsiella pneumoniae	ST258	2	0
GCA_011038095.1	SBDJ00000000.1	P39	Homo sapiens	Human	2014	SP	SE	Klebsiella pneumoniae	ST258	2	0
GCA_011038115.1	SBDK00000000.1	P38	Homo sapiens	Human	2016	SP	SE	Klebsiella pneumoniae	ST258	2	0
GCA_011038135.1	SBDL00000000.1	P27	Homo sapiens	Human	2015	SP	SE	Klebsiella pneumoniae	ST258	2	0
GCA_011037945.1	SBDD00000000.1	HSP15	Homo sapiens	Human	2016	SP	SE	Klebsiella pneumoniae	ST258	2	0
GCA_011037995.1	SBDG00000000.1	P71	Homo sapiens	Human	2016	SP	SE	Klebsiella pneumoniae	ST258	2	0
GCA_011038065.1	SBDH00000000.1	P48	Homo sapiens	Human	2016	SP	SE	Klebsiella pneumoniae	ST258	2	0
GCA_001718115.1	CP089427.1	1194	Homo sapiens	Human	2011	SP	SE	Klebsiella pneumoniae	ST340	2	1
GCA_002104255.1	MZZU00000000.1	4281	Homo sapiens	Human	2014	SP	SE	Klebsiella pneumoniae	ST340	2	0
GCA_003338595.1	QOIJ00000000.1	BC_1411	Homo sapiens	Human	2012	SP	SE	Klebsiella pneumoniae	ST340	2	0
GCA_002104175.1	MZZQ00000000.1	1714	Homo sapiens	Human	2013	SP	SE	Klebsiella pneumoniae	ST340	2	0
GCA_012955925.1	JABBZC000000000.1	4301	Homo sapiens	Human	2014	SP	SE	Klebsiella pneumoniae	ST340	2	0
GCA_002104365.1	MZZW00000000.1	4477	Homo sapiens	Human	2014	SP	SE	Klebsiella pneumoniae	ST340	2	0
GCA_016881485.1	QXMT00000000.1	105	Homo sapiens	Human	2012	SP	SE	Klebsiella pneumoniae	ST437	2	0
GCA_016881605.1	QXMZ00000000.1	164	Homo sapiens	Human	2009	SP	SE	Klebsiella pneumoniae	ST437	2	0
GCA_016881655.1	QXNA00000000.1	A65320	Homo sapiens	Human	2009	SP	SE	Klebsiella pneumoniae	ST437	2	0
GCA_018423645.1	JAEVGB000000000.1	Kp381	Homo sapiens	Human	2017	SP	SE	Klebsiella pneumoniae	ST437	2	0
GCA_018423865.1	JAEVGM000000000.1	Kp225	Homo sapiens	Human	2011	SP	SE	Klebsiella pneumoniae	ST437	2	2
GCA_018423905.1	JAEVGN000000000.1	Kp177	Homo sapiens	Human	2013	SP	SE	Klebsiella pneumoniae	ST437	2	0
GCA_011037225.1	SBBX00000000.1	HSP84	Homo sapiens	Human	2016	SP	SE	Klebsiella pneumoniae	ST437	2	0
GCA_011037295.1	SBCB00000000.1	HSP17	Homo sapiens	Human	2016	SP	SE	Klebsiella pneumoniae	ST437	2	0
GCA_011037375.1	SBCG00000000.1	P29	Homo sapiens	Human	2016	SP	SE	Klebsiella pneumoniae	ST437	2	0
GCA_011037415.1	SBCH00000000.1	P13	Homo sapiens	Human	2016	SP	SE	Klebsiella pneumoniae	ST437	2	0
GCA_011037435.1	SBCI00000000.1	P11	Homo sapiens	Human	2016	SP	SE	Klebsiella pneumoniae	ST437	2	0
GCA_016881565.1	QXMX00000000.1	A65315	Homo sapiens	Human	2014	SP	SE	Klebsiella pneumoniae	ST437	2	0
GCA_018423915.1	JAEVGO000000000.1	Kp121	Homo sapiens	Human	2014	SP	SE	Klebsiella pneumoniae	ST437	2	0
GCA_001701915.1	LXMS00000000.1	11_BR_13	Homo sapiens	Human	2013	SP	SE	Klebsiella pneumoniae	ST437	2	0
GCA_002105205.2	MAOP00000000.1	314	Homo sapiens	Human	2011	SP	SE	Klebsiella pneumoniae	ST437	2	0
GCA_011037315.1	SBCC00000000.1	HSP06	Homo sapiens	Human	2016	SP	SE	Klebsiella pneumoniae	ST437	2	0
GCA_016881445.1	QXMR00000000.1	64	Homo sapiens	Human	2012	SP	SE	Klebsiella pneumoniae	ST437	2	0
GCA_011037245.1	SBCA00000000.1	HSP70	Homo sapiens	Human	2016	SP	SE	Klebsiella pneumoniae	ST437	2	0
GCA_011037345.1	SBCF00000000.1	P56	Homo sapiens	Human	2016	SP	SE	Klebsiella pneumoniae	ST437	2	2
GCA_016881425.1	QXMQ00000000.1	41	Homo sapiens	Human	2011	SP	SE	Klebsiella pneumoniae	ST437	2	0
GCA_002631045.1	PDMV00000000.1	KPBr1	Homo sapiens	Human	2003	SP	SE	Klebsiella pneumoniae	ST442	2	0
GCA_014323625.1	JACBOP000000000.1	Kp392	Homo sapiens	Human	2017	SP	SE	Klebsiella pneumoniae	ST512	2	1
GCA_002192955.1	NBSD00000000.1	4451	Homo sapiens	Human	2015	SP	SE	Klebsiella pneumoniae	ST101-1LV	1	1
GCA_003321235.1	QOHX00000000.1	BC_1427	Homo sapiens	Human	2012	SP	SE	Klebsiella pneumoniae	ST11	1	2
GCA_006517515.1	VHOM00000000.1	4965	Homo sapiens	Human	2016	SP	SE	Klebsiella pneumoniae	ST11	1	1
GCA_003321225.1	QOIE00000000.1	BC_2026	Homo sapiens	Human	2012	SP	SE	Klebsiella pneumoniae	ST11	1	2
GCA_003327505.1	QOVT00000000.1	BC_4229	Homo sapiens	Human	2013	SP	SE	Klebsiella pneumoniae	ST11	1	2
GCA_014500865.1	JABEPZ000000000.1	HSP32	Homo sapiens	Human	2015	SP	SE	Klebsiella pneumoniae	ST15	1	0
GCA_011038415.1	SBDY00000000.1	P42	Homo sapiens	Human	2014	SP	SE	Klebsiella pneumoniae	ST16	1	1
GCA_011038395.1	SBDZ00000000.1	P34	Homo sapiens	Human	2014	SP	SE	Klebsiella pneumoniae	ST16	1	1
GCA_003325795.1	QORQ00000000.1	BC_4553	Homo sapiens	Human	2016	SP	SE	Klebsiella pneumoniae	ST16-1LV	1	0
GCA_003097475.1	QEFZ00000000.1	LIM2005	Homo sapiens	Human	2011	SP	SE	Klebsiella pneumoniae	ST234	1	0
GCA_003095475.1	QEFV00000000.1	LIM1738	Homo sapiens	Human	2013	SP	SE	Klebsiella pneumoniae	ST25	1	1
GCA_012956605.1	JABBYY000000000.1	4964	Homo sapiens	Human	2017	SP	SE	Klebsiella pneumoniae	ST258	1	0
GCA_012956625.1	JABBYZ000000000.1	5356	Homo sapiens	Human	2018	SP	SE	Klebsiella pneumoniae	ST258	1	0
GCA_012956645.1	JABBZA000000000.1	5124	Homo sapiens	Human	2017	SP	SE	Klebsiella pneumoniae	ST258	1	0
GCA_002119085.1	NBYZ00000000.1	KPHU468	Homo sapiens	Human	2015	SP	SE	Klebsiella pneumoniae	ST29	1	1
GCA_006152045.1	VDGA00000000.1	hu421	Homo sapiens	Human	2017	SP	SE	Klebsiella pneumoniae	ST29	1	1
GCA_006152075.1	VDGC00000000.1	hu585	Homo sapiens	Human	2017	SP	SE	Klebsiella pneumoniae	ST29	1	1
GCA_019837225.1	JACNFH000000000.1	39_20	Homo sapiens	Human	2020	SP	SE	Klebsiella pneumoniae	ST340	1	0
GCA_003321385.1	QOIG00000000.1	BC_1422	Homo sapiens	Human	2012	SP	SE	Klebsiella pneumoniae	ST340	1	1
GCA_002192975.1	NBSC00000000.1	1721	Homo sapiens	Human	2013	SP	SE	Klebsiella pneumoniae	ST340	1	0
GCA_009857735.1	WWCD00000000.1	BC_4489	Homo sapiens	Human	2016	SP	SE	Klebsiella pneumoniae	ST3995	1	1
GCA_009857775.1	WWCC00000000.1	BC_4486	Homo sapiens	Human	2016	SP	SE	Klebsiella pneumoniae	ST3995	1	1
GCA_003325525.1	QOQZ00000000.1	A3-1180	Homo sapiens	Human	2011	SP	SE	Klebsiella pneumoniae	ST442	1	0
GCA_011038295.1	SBDT00000000.1	P84	Homo sapiens	Human	2015	SP	SE	Klebsiella pneumoniae	ST16	0	1
GCA_011038265.1	SBDQ00000000.1	HSP75	Homo sapiens	Human	2016	SP	SE	Klebsiella pneumoniae	ST16	0	0
GCA_006152055.2	VDGB00000000.2	kp18317	Homo sapiens	Human	2017	SP	SE	Klebsiella pneumoniae	ST4857	0	0
GCA_000805735.1	JSER00000000.1	CCBH13327	Homo sapiens	Human	2013			Klebsiella pneumoniae	ST323	3	0
GCA_009361775.1	VIGF00000000.1	AMKP9	Homo sapiens	Human	2015	AM	N	Klebsiella quasipneumoniae subsp. quasipneumoniae	ST1642	2	0
GCA_006151965.1	VDFT00000000.1	34H	Homo sapiens	Human	2014	SP	SE	Klebsiella quasipneumoniae subsp. quasipneumoniae	ST1681	2	0
GCA_016055875.1	JAECTW000000000.1	CCBH27156	Homo sapiens	Human	2019	BA	NE	Klebsiella quasipneumoniae subsp. similipneumoniae	ST3512	2	0
GCA_003020825.1	CP023478.1	KPC142	Homo sapiens	Human	2011	MG	SE	Klebsiella quasipneumoniae subsp. similipneumoniae	ST3874	2	0
GCA_003583875.1	QXXP00000000.1	KP121	Homo sapiens	Human	2015	MG	SE	Klebsiella quasipneumoniae subsp. similipneumoniae	ST3873	0	0
GCA_001715345.1	MDCA00000000.1	CCBH16302	Homo sapiens	Human	2014	RJ	SE	Klebsiella quasipneumoniae subsp. similipneumoniae	ST138	2	0
	JALIZN000000000	Kqp64R	Homo sapiens	Human	2016	RJ	SE	Klebsiella quasipneumoniae subsp. similipneumoniae	ST334	2	0
GCA_018223875.1	JAGRRA000000000.1	54	Homo sapiens	Human	2016	RJ	SE	Klebsiella quasipneumoniae subsp. similipneumoniae	ST1424-4LV	0	0
GCA_006151945.1	VDFZ00000000.1	Kp1345	Homo sapiens	Human	2017	SP	SE	Klebsiella quasipneumoniae subsp. similipneumoniae	ST1859	2	0
GCA_006546635.1	VICR00000000.1	4749	Homo sapiens	Human	2017	SP	SE	Klebsiella quasipneumoniae subsp. similipneumoniae	ST1308	0	0
GCA_011394875.1	RCHX00000000.1	K5-12018	Homo sapiens	Human	2013	MG	SE	Klebsiella variicola subsp. tropica	ST2466-3LV	1	0
GCA_012274365.1	JAAQPT000000000.1	Kv35	Homo sapiens	Human	2015	GO	CO	Klebsiella variicola subsp. variicola	ST1385	0	0
GCA_012274425.1	JAAQPS000000000.1	Kv15	Homo sapiens	Human	2015	GO	CO	Klebsiella variicola subsp. variicola	ST4589	0	0
GCA_012274355.1	JAAQPU000000000.1	Kv57	Homo sapiens	Human	2016	GO	CO	Klebsiella variicola subsp. variicola	ST4934	0	0
GCA_012274345.1	JAAQPW000000000.1	Kv104	Homo sapiens	Human	2017	GO	CO	Klebsiella variicola subsp. variicola	ST4935	0	0
GCA_012274385.1	JAAQPV000000000.1	Kv97	Homo sapiens	Human	2017	GO	CO	Klebsiella variicola subsp. variicola	ST4935	0	0
GCA_016598855.1	CP066870.1	AC CHC	Homo sapiens	Human	2014	PR	S	Klebsiella variicola subsp. variicola	ST936	2	0
GCA_005217765.1	SZND00000000.1	ST681	Homo sapiens	Human	2017	RJ	SE	Klebsiella variicola subsp. variicola	ST681	2	0
GCA_000742915.1	JDWA00000000.1	BZ19	Homo sapiens	Human	2005	RJ	SE	Klebsiella variicola subsp. variicola	ST3200	0	0
GCA_012102985.1	JAAVND000000000.1	Kv18L	Homo sapiens	Human	2019	SP	SE	Klebsiella variicola subsp. variicola	ST1339	0	0
GCA_011684055.1	JAAQON000000000.1	KpP1	meat	Food	2019	PA	N	Klebsiella pneumoniae	ST3827	1	0
GCA_016656825.1	CP067433.1	KOX 60	sewer	Environment	2013	PR	S	Klebsiella grimontii	NA	2	1
GCA_019038575.1	CP076863.1	V3	lake	Environment	2019	GO	CO	Klebsiella pneumoniae	ST5236	2	0
GCA_018335415.1	JAGXTO000000000.1	KPCEU1	mangrove	Environment	2020	MA	NE	Klebsiella pneumoniae	ST11	2	1
GCA_001968755.2	LZCY00000000.1	148	water	Environment	2011	SP	SE	Klebsiella pneumoniae	ST437	3	0
GCA_001968745.2	LZCZ00000000.1	196	water	Environment	2011	SP	SE	Klebsiella pneumoniae	ST437	3	0
GCA_002529065.1	NSLG00000000.1	IBL24	water	Environment	2013	SP	SE	Klebsiella pneumoniae	ST11	2	2
GCA_001746765.1	MJBQ00000000.1	KP171	water	Environment	2011	SP	SE	Klebsiella pneumoniae	ST340	2	0
GCA_018109905.1	JABUOR000000000.1	TIES-4900	water	Environment	2017	SP	SE	Klebsiella pneumoniae	ST15	1	1
GCA_002901335.1	PPHO00000000.1	RUC232	Arugula	Environment	2016	SP	SE	Klebsiella pneumoniae	ST2739	1	0
GCA_001907955.1	MRWC00000000.1	301	Lettuce	Environment	2016	SP	SE	Klebsiella pneumoniae	ST198	0	1
GCA_009184455.1	WERO00000000.1	EW160	water	Environment	2018	SP	SE	Klebsiella pneumoniae	ST4415	0	0
GCA_009184435.1	WERP00000000.1	EW185	water	Environment	2018	SP	SE	Klebsiella pneumoniae	ST4416	0	0
GCA_009184445.1	WERN00000000.1	EW158	water	Environment	2018	SP	SE	Klebsiella pneumoniae	ST661	0	0
GCA_007896585.1	VOIK00000000.1	SWT10	water	Environment	2016	GO	CO	Klebsiella quasipneumoniae subsp. similipneumoniae	ST4417-1LV	0	0
GCA_016598835.1	CP066859.1	KPN 47	sewer	Environment	2013	PR	S	Klebsiella quasipneumoniae subsp. similipneumoniae	ST5527	2	0
GCA_011752755.1	VWXA00000000.1	Ap-874	Apterostigma fungus garden	Environment	2017	AM	N	Klebsiella variicola subsp. variicola	ST1915-2LV	0	0
GCA_003790505.1	CP033631.1	P1CD1	soil	Environment	2014	BA	NE	Klebsiella variicola subsp. variicola	ST3911	0	1
GCA_015354525.1	JACAFN000000000.1	UFMG51	Plant	Environment	2013			Klebsiella variicola subsp. variicola	ST355	0	0
	JALJAC000000000	Kp79RR	Anopheline darlingi	Animal	2017	RR	N	Klebsiella pneumoniae	ST307-1LV	0	0
GCA_002119075.1	NBMT00000000.1	Kp76	Canine	Animal	2015	PB	NE	Klebsiella pneumoniae	ST231	1	0
GCA_009758275.2	WRPC00000000.2	114PB	Felis catus	Animal	2018	PB	NE	Klebsiella pneumoniae	ST273	1	0
GCA_004284565.1	SHLW00000000.1	C4	Felis catus	Animal	2016	PB	NE	Klebsiella pneumoniae	ST340	0	0
GCA_001718175.1	LYMZ00000000.1	606B	pig	Animal	2012	MG	SE	Klebsiella pneumoniae	ST340	1	0
GCA_013303005.1	JABSUB000000000.1	PVT01	dog	Animal	2019	SP	SE	Klebsiella pneumoniae	ST11	2	1
GCA_013002785.1	JABEPG000000000.1	ICBKPS3.2	Callinectes sapidus	Animal	2017	SP	SE	Klebsiella pneumoniae	ST11	2	2
GCA_012241595.1	JAAVWZ000000000.1	L3KP1	canine	Animal	2019	SP	SE	Klebsiella pneumoniae	ST15	1	1
GCA_012102535.1	JAAVSQ000000000.1	A246	Loxodonta africana	Animal	2019	SP	SE	Klebsiella pneumoniae	ST2121	1	0
GCA_002104635.1	NCVX00000000.1	BO2	oysters	Animal	2016	SP	SE	Klebsiella pneumoniae	ST2646	1	0
GCA_002104395.1	NCVW00000000.1	JM2CRO	brown mussels	Animal	2016	SP	SE	Klebsiella pneumoniae	ST307	1	0
GCA_015826235.1	SPSO00000000.1	P6	Callithrix penicillata	Animal	2019	SP	SE	Klebsiella pneumoniae	ST86	0	3
GCA_015826265.1	SPSP00000000.1	P4	Callithrix penicillata	Animal	2019	SP	SE	Klebsiella pneumoniae	ST86	0	3
GCA_003194695.1	QITJ00000000.1	5R	horse	Animal	2017			Klebsiella pneumoniae	ST307	1	0
GCA_003194705.1	QITI00000000.1	preta	dog	Animal	2018			Klebsiella pneumoniae	ST307	1	0
GCA_002929175.1	PIUN00000000.1	14CSI	feline	Animal	2017			Klebsiella pneumoniae	ST491	1	0
	JALIZV000000000	Kqp72RR	Anopheline albitarsis	Animal	2017	RR	N	Klebsiella quasipneumoniae subsp. similipneumoniae	ST1584-1LV	0	0
	JALIZW000000000	Kqp73RR	Anopheline darlingi	Animal	2017	RR	N	Klebsiella quasipneumoniae subsp. similipneumoniae	ST1584-1LV	0	0
	JALIZU000000000	Kqp71RR	Anopheline darlingi	Animal	2017	RR	N	Klebsiella quasipneumoniae subsp. similipneumoniae	ST2829	0	0
	JALIZX000000000	Kqp74RR	Anopheline darlingi	Animal	2017	RR	N	Klebsiella quasipneumoniae subsp. similipneumoniae	ST2829	0	0
GCA_010993635.1	WNLB00000000.1	ST3997	flies	Animal	2015	RJ	SE	Klebsiella quasipneumoniae subsp. similipneumoniae	ST3997-1LV	2	0
GCA_018252655.1	JAGTYC000000000.1	MC1F	mosquito	Animal	2019			Klebsiella quasipneumoniae subsp. similipneumoniae	ST1308	0	0
GCA_011752715.1	VWWZ00000000.1	Acro-834	Acromyrmex	Animal	2017	AM	N	Klebsiella variicola subsp. variicola	ST3029	0	0
GCA_011752735.1	VWWY00000000.1	Acro-833	Acromyrmex	Animal	2017	AM	N	Klebsiella variicola subsp. variicola	ST3029	0	0
	JALIZY000000000	Kv75RR	Anopheline darlingi	Animal	2017	RR	N	Klebsiella variicola subsp. variicola	ST454	0	0
GCA_012102105.1	JAAVMD000000000.2	UFMG-H10	Bos indicus	Animal	2019	MG	SE	Klebsiella variicola subsp. variicola	ST355	0	0
GCA_012102125.2	JAAVME000000000.3	UFMG-H9	Bos indicus	Animal	2019	MG	SE	Klebsiella variicola subsp. variicola	ST355	0	0
GCA_013309835.1	JAAGEJ000000000.1	M14	Dendrocygna viduata	Animal	2012	SP	SE	Klebsiella variicola subsp. variicola	ST2362	0	0
GCA_013309865.1	JAAGEK000000000.1	M15	Dendrocygna viduata	Animal	2012	SP	SE	Klebsiella variicola subsp. variicola	ST2362	0	0
GCA_013309855.1	JAAGEL000000000.1	M50	Dendrocygna viduata	Animal	2012	SP	SE	Klebsiella variicola subsp. variicola	ST3125	0	0
GCA_002241035.1	NIHK00000000.1	ICBKpBL-III-03(1)			2013	AM	N	Klebsiella pneumoniae	ST198	0	1

## Sheet: Table S2
Table S2. Kleborate output
strain	species	species_match	contig_count	N50	largest_contig	total_size	ambiguous_bases	QC_warnings	ST	virulence_score	resistance_score	num_resistance_classes	num_resistance_genes	Yersiniabactin	YbST	Colibactin	CbST	Aerobactin	AbST	Salmochelin	SmST	RmpADC	RmST	rmpA2	wzi	K_locus	K_locus_problems	K_locus_confidence	K_locus_identity	K_locus_missing_genes	O_locus	O_type	O_locus_problems	O_locus_confidence	O_locus_identity	O_locus_missing_genes	AGly_acquired	Col_acquired	Fcyn_acquired	Flq_acquired	Gly_acquired	MLS_acquired	Phe_acquired	Rif_acquired	Sul_acquired	Tet_acquired	Tgc_acquired	Tmt_acquired	Bla_acquired
GCA_003583875.1	Klebsiella quasipneumoniae subsp. similipneumoniae	strong	182	100478	523710	5700219	yes (111)	ambiguous_bases	ST3873	0	0	6	10	-	0	-	0	-	0	-	0	-	0	-	-	KL16	*	Very high	0.9723		unknown (best match = O3/O3a)	unknown	?-	None	0.9754	O3/O3a_03_wzm,O3/O3a_04_wzt,O3/O3a_05_wbdD,O3/O3a_06_wbdA,O3/O3a_07_wbdB,O3/O3a_08_wbdC	aadA2;aadA2;ant(2'')-Ia;ant(2'')-Ia;aph(3')-Ia*?	mcr-9.1	-	qnrA1^	-	-	catII.2*	-	sul1	tet(D)	-	-	-
GCA_002099165.1	Klebsiella pneumoniae	strong	70	214700	708636	5474898	yes (279)	ambiguous_bases	ST392	0	3	10	14	-	0	-	0	-	0	-	0	-	0	-	wzi187	KL27	?-	Good	0.9926	KL27_09_wckS,KL27_12_wzx	O4	O4	none	Very high	0.997		aac(3)-IIa.v1^;aac(6')-Ib-cr.v2;strA.v1^;strB.v1*	mcr-1.1	-	qnrB1.v2^	-	-	CatB4.v1	-	sul2	tet(A).v1	-	dfrA14.v2*	OXA-1;TEM-1D.v1^
GCA_002251715.1	Klebsiella pneumoniae	strong	122	205410	470002	5573909	no	-	ST437	0	3	11	13	-	0	-	0	-	0	-	0	-	0	-	wzi109	unknown (best match = KL36)	?-	None	0.9988	KL36_05_wzb,KL36_06_wzc	unknown (best match = O4)	unknown	?-	None	0.9976	O4_02_hypothetical	aac(3)-IId^;aac(6')-Ib-cr.v2;aph3-Ia.v1^	mcr-1.1	-	-	-	mphA	CatB4.v1	-	sul1	tet(A).v1;tet(D)	-	dfrA30*	OXA-1
GCA_014894795.1	Klebsiella pneumoniae	strong	2457	28737	110793	6113844	yes (48)	ambiguous_bases	ST15	0	0	8	13	-	0	-	0	-	0	-	0	-	0	-	wzi89	unknown (best match = KL110)	?-	None	0.995	KL110_07_wcuE,KL110_08_wckV,KL110_09,KL110_10_wctD,KL110_11_wbaZ,KL110_12_wbaP,KL110_13_wcuC,KL110_14_wzy,KL110_16_wcpZ	O1/O2v1	unknown	none	Very high	0.9851		aadA2^;aph3-Ia.v1^	mcr-1.1	-	qnrB2.v1^;qnrS1	-	-	catII.2*	-	sul1	tet(A).v1;tet(D)	-	dfrA12;dfrA25	LAP-2;TEM-1D.v1^
GCA_016656825.1	Klebsiella grimontii	strong	9	6067477	6067477	6843464	yes (915)	ambiguous_bases	NA	1	2	3	6	ybt unknown	0	-	0	-	0	-	0	-	0	-	-	unknown (best match = KL47)	?-+*	None	0.7976	KL47_02_cpsACP,KL47_09,KL47_10_wcqC,KL47_12_wcuT	O5	O5	*	High	0.9208		-	-	-	-	-	-	-	-	sul1	-	-	-	-
Kp60R	Klebsiella pneumoniae	strong	129	191414	429581	5974579	yes (22)	ambiguous_bases	ST15	0	3	10	14	-	0	-	0	-	0	-	0	-	0	-	wzi21	KL21	?-*	Good	0.9853	KL21_07_wcuD,KL21_08_wzy,KL21_14_wcaL	O1v1	O1	none	Very high	0.9811		aac(6')-Ib-cr.v2;aadA2^;aph3-Ia.v1^;strA.v1*;strB.v1*	-	-	-	-	ermB.v1*;mphA	CatB4.v1	-	sul1	-	-	dfrA12	OXA-1;TEM-1D.v1^
Kp61R	Klebsiella pneumoniae	strong	134	358848	637970	5872880	no	-	ST1045	0	3	10	14	-	0	-	0	-	0	-	0	-	0	-	wzi202	unknown (best match = KL127)	?-	None	0.9974	KL127_06_wzc,KL127_08_wctK,KL127_09_wzy,KL127_10,KL127_11,KL127_12_wcpJ,KL127_13	OL101	OL101	*	High	0.9484		aac(3)-IIa.v1^;aac(6')-Ib-cr.v2;strA.v1^;strB.v1	-	-	qnrB1.v2^	-	-	CatB4.v1;catA1^	-	sul2	tet(D)^	-	dfrA14.v2*	OXA-1;TEM-1D.v1^
Kp62R	Klebsiella pneumoniae	strong	156	166193	362893	5501110	no	-	ST340	0	2	10	14	-	0	-	0	-	0	-	0	-	0	-	wzi50	unknown (best match = KL15)	?-	None	0.9997	KL15_08_wceN,KL15_09_wceM,KL15_10_wcsR,KL15_11_wcaN,KL15_13_wckI	O4	O4	?	Good	0.9965		aac(3)-IId^;aac(6')-Ib-cr.v2;aadA2^;aph3-Ia.v1^	-	-	qnrB2.v1^	-	mphA	-	arr-3	sul1	tet(D)	-	dfrA12	OXA-1;TEM-1D.v1^
Kp63R	Klebsiella pneumoniae	strong	106	231105	518104	5494071	no	-	ST437	0	2	10	12	-	0	-	0	-	0	-	0	-	0	-	wzi109	KL36	?-	Good	0.9986	KL36_07_wcaJ,KL36_16_wckT	O4	O4	-	High	0.9968	O4_03_hypothetical	aac(6')-Ib-cr.v2;aph3-Ia.v1^	-	-	-	-	mphA	CatB4.v1	-	sul1	tet(A).v1;tet(D)	-	dfrA30*	OXA-1;TEM-1D.v1^
Kp65R	Klebsiella pneumoniae	strong	132	231136	784489	5739557	no	-	ST258	0	3	11	15	-	0	-	0	-	0	-	0	-	0	-	wzi154	KL107	?-	Good	0.9998	KL107_11_gnd	O2v2	O2	none	Very high	0.9838		aac(3)-IId^;aadA2^;aph3-Ia.v1^;rmtB;strA.v1^;strB.v1	-	-	-	-	erm(42)*;mphA	catA1^	-	sul2	tet(G).v1	-	dfrA12	TEM-1D.v1^
Kp66RR	Klebsiella pneumoniae	strong	93	176579	429167	5698821	yes (25)	ambiguous_bases	ST15	0	1	8	10	-	0	-	0	-	0	-	0	-	0	-	wzi151	unknown (best match = KL48)	?-*	None	0.9469	KL48_10_wzy,KL48_11_wcqD,KL48_12_wckU,KL48_13	O1v1	O1	none	Very high	0.9802		aac(6')-Ib-cr.v2;aadA2^	-	-	qnrB5*	-	-	CatB4.v1	-	sul1	tet(A).v1	-	dfrA12	OXA-1;TEM-1D.v1^
Kp67RR	Klebsiella pneumoniae	strong	202	131864	327499	5646996	no	-	ST11	1	1	9	12	ybt 10; ICEKp4	26-1LV	-	0	-	0	-	0	-	0	-	wzi75	KL105	?-	Good	0.9999	KL105_12,KL105_13,KL105_15	O2v2	O2	?	Good	0.9844		aac(6')-Ib-cr.v2;strA.v1*;strB.v1*	-	-	qnrB1.v2^	-	ermB.v1*	CatB4.v1	-	sul2	tet(D)	-	dfrA14.v2*	OXA-1;TEM-1D.v1^
Kp68RR	Klebsiella pneumoniae	strong	115	209728	456014	5326394	no	-	ST11	1	1	5	6	ybt 9; ICEKp3	183	-	0	-	0	-	0	-	0	-	wzi50	unknown (best match = KL15)	?-	Low	0.9971	KL15_10_wcsR,KL15_12_wzy,KL15_14_wzx	O4	O4	?-	Good	0.9966	O4_06_glycosyltransferase	aac(6')-Ib-cr.v2	-	-	qnrS1	-	-	CatB4.v1	-	-	-	-	-	LAP-2;OXA-1
Kp69RR	Klebsiella pneumoniae	strong	170	167949	351625	5565042	no	-	ST11	1	2	7	9	ybt 9; ICEKp3	183-1LV	-	0	-	0	-	0	-	0	-	wzi50	unknown (best match = KL15)	?-	None	0.9997	KL15_08_wceN,KL15_09_wceM,KL15_10_wcsR,KL15_11_wcaN,KL15_12_wzy,KL15_13_wckI,KL15_14_wzx	O4	O4	?-	Good	0.9965	O4_03_hypothetical	aac(3)-IIa.v1^;aac(6')-Ib-cr.v2	-	-	qnrS1	-	-	CatB4.v1	-	-	tet(A).v1	-	-	LAP-2;OXA-1
Kp70RR	Klebsiella pneumoniae	strong	109	148225	623422	5388523	yes (1)	ambiguous_bases	ST11	1	1	6	7	ybt 9; ICEKp3	183	-	0	-	0	-	0	-	0	-	wzi50	unknown (best match = KL15)	?-	Low	0.9969	KL15_08_wceN,KL15_10_wcsR,KL15_11_wcaN	O4	O4	none	Very high	0.9966		aac(6')-Ib-cr.v2	-	-	qnrS1	-	ermB.v1*	CatB4.v1	-	-	-	-	-	LAP-2;OXA-1
Kp76RR	Klebsiella pneumoniae	strong	119	171333	501493	5355114	yes (11)	ambiguous_bases	ST307	0	2	2	1	-	0	-	0	-	0	-	0	-	0	-	wzi173	unknown (best match = KL102)	?-	None	0.9924	KL102_08_wzy,KL102_09,KL102_10,KL102_11,KL102_12,KL102_13	O2v2	O2	?-	Good	0.9846	O1/O2v2_08_gmlC	-	-	-	-	-	-	-	-	-	-	-	-	-
Kp77RR	Klebsiella pneumoniae	strong	170	209647	487038	5839040	yes (20)	ambiguous_bases	ST437	0	3	11	14	-	0	-	0	-	0	-	0	-	0	-	wzi109	unknown (best match = KL36)	?-	None	0.9988	KL36_13_wckE,KL36_14_wcuM,KL36_15,KL36_16_wckT	O4	O4	none	Very high	0.9973		aac(6')-Ib-cr.v2^;armA	-	-	qnrA1^	-	erm(42)*;mphE.v2;msrE	catA1^;catB3.v2	arr-3	sul1	-	-	dfrA8	OXA-1
Kp78RR	Klebsiella pneumoniae	strong	116	240950	594737	5527446	no	-	ST307	0	1	8	12	-	0	-	0	-	0	-	0	-	0	-	wzi173	unknown (best match = KL102)	?-	None	0.9911	KL102_07_wbaP,KL102_08_wzy,KL102_09,KL102_10,KL102_11,KL102_12,KL102_13,KL102_14,KL102_15_wzx	O2v2	O2	?-	Good	0.9845	O1/O2v2_07_kfoC,O1/O2v2_08_gmlC	aac(3)-IIa.v1^;aac(6')-Ib-cr.v2;strA.v1^;strB.v1	-	-	qnrB1.v2^	-	-	CatB4.v1	-	sul2	tet(A).v1	-	dfrA14.v2*	OXA-1;TEM-1D.v1^
Kp79RR	Klebsiella pneumoniae	strong	129	257256	506051	5464377	yes (10)	ambiguous_bases	ST307-1LV	0	0	0	0	-	0	-	0	-	0	-	0	-	0	-	wzi27	unknown (best match = KL27)	?-	None	1	KL27_09_wckS,KL27_11_wzy,KL27_12_wzx,KL27_13_wckQ	O2v2	O2	?-	Good	0.9844	O1/O2v2_08_gmlC	-	-	-	-	-	-	-	-	-	-	-	-	-
Kp80RR	Klebsiella pneumoniae	strong	99	278484	578053	5330037	yes (14)	ambiguous_bases	ST294-1LV	2	0	0	0	ybt 17; ICEKp10 (truncated)	267-1LV	clb 3	19	-	0	-	0	-	0	-	wzi274	unknown (best match = KL30)	?-	None	0.9896	KL30_07_wcuL,KL30_08_wzx,KL30_09_wcuD,KL30_10_wzy,KL30_11_wckP,KL30_12_wckO,KL30_13_wckN,KL30_14,KL30_15_wcuG,KL30_16_wcaJ	O1v1	O1	none	Very high	0.999		-	-	-	-	-	-	-	-	-	-	-	-	-
GCA_000512165.1	Klebsiella pneumoniae	strong	7	5307003	5307003	5739888	no	-	ST442	1	3	9	15	ybt 0; ICEKp5	223	-	0	-	0	-	0	-	0	-	wzi154	KL107	none	Very high	0.9998		O2v2	O2	none	Very high	0.9837		aac(6')-Ib'.v1*;aadA*;aadA2;rmtG;sat-2	-	-	-	-	-	cmlA4*	-	sul1;sul1;sul2	-	-	dfrA15.v2*	OXA-9.v1;TEM-1D.v1^
GCA_000805735.1	Klebsiella pneumoniae	strong	106	135950	598663	6023590	yes (170)	ambiguous_bases	ST323	0	3	11	15	-	0	-	0	-	0	-	0	-	0	-	wzi262	KL21	none	Very high	0.9999		O3b	O3b	?	Good	0.9912		aac(3)-IIa.v1;aac(6')-Iq;aadA;aadA2	-	-	qnrA1^	-	-	catA1^	arr-5	sul1	tet(D)	-	dfrA16.v2;dfrA8	CARB-2.v1^
GCA_001645745.1	Klebsiella pneumoniae	strong	47	425093	658383	6196584	yes (2)	ambiguous_bases	ST11	1	1	2	1	ybt 10; ICEKp4 (incomplete)	26-1LV	-	0	-	0	-	0	-	0	-	wzi75	KL105	none	Very high	0.9996		O2v2	O2	none	Very high	0.9845		-	-	-	-	-	-	-	-	-	-	-	-	-
GCA_001701895.1	Klebsiella pneumoniae	strong	98	270649	558556	5860872	no	-	ST11	2	3	10	11	ybt 0; ICEKp10	346	clb 3	17	-	0	-	0	-	0	-	wzi64	KL64	?-	Good	0.9999	KL64_12_wcoT	O2v1	O2	?-	Good	0.9864	O1/O2v1_06_wbbO	aac(3)-IIa.v1;aadA2^;aph3-Ia.v1^	-	-	-	-	mphA	catA1^	-	sul1;sul1	-	-	dfrA12	TEM-1D.v1^
GCA_001701915.1	Klebsiella pneumoniae	strong	96	189593	712021	5561640	no	-	ST437	0	2	8	7	-	0	-	0	-	0	-	0	-	0	-	wzi109	KL36	none	Very high	0.9989		O4	O4	none	Very high	0.9972		aac(6')-Ib-cr.v2	-	-	-	-	mphA	CatB4.v1	-	sul1	-	-	dfrA30*	OXA-1
GCA_001702405.1	Klebsiella pneumoniae	strong	72	349673	584148	5800512	yes (80)	ambiguous_bases	ST37	0	2	8	12	-	0	-	0	-	0	-	0	-	0	-	wzi12	unknown (best match = KL12)	?-	None	0.9991	KL12_10_wclM,KL12_11,KL12_12_wzy,KL12_13_wckF,KL12_15_wckH	OL103	OL103	*	High	0.9456		aac(3)-IIa.v1^;aac(6')-Ib-cr.v2;strA.v1^;strB.v1	-	-	qnrB1.v2^	-	-	CatB4.v1	-	sul2	-	-	dfrA14.v2*	OXA-1;TEM-1D.v1^
GCA_001715215.1	Klebsiella pneumoniae	strong	85	204267	511931	5608888	yes (112)	ambiguous_bases	ST437	0	3	10	12	-	0	-	0	-	0	-	0	-	0	-	wzi109	KL36	none	Very high	0.9988		O4	O4	none	Very high	0.9973		aac(6')-Ib-cr.v2^;armA	-	-	qnrA1^	-	mphE.v2;msrE	catA1^;catB3.v2	arr-3	-	-	-	dfrA8	OXA-1
GCA_001718115.1	Klebsiella pneumoniae	strong	69	264555	490832	5702010	no	-	ST340	1	2	10	18	ybt 9; ICEKp3	183	-	0	-	0	-	0	-	0	-	wzi50	KL15	?	Good	0.999		O4	O4	none	Very high	0.9966		aac(3)-IId^;aadA*;rmtG;sat-2;strA.v1;strB.v1	-	-	qnrB19^	-	-	catA1^	arr-3^	sul1;sul2	tet(B).v2*	-	dfrA14.v2*;dfrA15.v2*;dfrA8	OXA-9.v1
GCA_001718175.1	Klebsiella pneumoniae	strong	82	244587	391239	5504176	no	-	ST340	0	1	9	18	-	0	-	0	-	0	-	0	-	0	-	wzi143	KL151	?-	Good	0.9924	KL151_08_wcaJ,KL151_12	O4	O4	none	Very high	0.9967		aac(3)-IId^;aadA2^;aph3-Ia.v1^;strA.v1;strB.v1	-	-	qnrS1	-	mphA	catII.2*;floR.v2*	-	sul1;sul2	tet(A).v1;tet(D)	-	dfrA12;dfrA14.v2*	LAP-2;TEM-1D.v1^
GCA_001720345.1	Klebsiella pneumoniae	strong	111	270989	598341	5921355	yes (175)	ambiguous_bases	ST855	0	3	10	17	-	0	-	0	-	0	-	0	-	0	-	wzi100	KL10	?-	Good	0.9667	KL10_08_wclQ,KL10_12_wcaN,KL10_14_wzy	O3/O3a	O3/O3a	?-	Good	0.9799	O3/O3a_08_wbdC	aac(3)-IV;aac(6')-Iq^;aadA;aadA2^;aph(3')-VIa*;aph(4)-Ia;aph3-Ia.v1^	-	-	qnrB19^	-	mphA	catII.2*;cmlA4*	-	-	tet(A).v1	-	dfrA12;dfrA15.v2*	TEM-1D.v1^
GCA_001746765.1	Klebsiella pneumoniae	strong	273	43077	177922	5517975	yes (1274)	ambiguous_bases	ST340	0	2	8	9	-	0	-	0	-	0	-	0	-	0	-	wzi50	KL15	none	Very high	0.9984		O4	O4	none	Very high	0.9966		aac(3)-IId^	-	-	qnrB2.v1^	-	-	catII.2*	-	-	tet(D)	-	dfrA12;dfrA25	TEM-1D.v1^
GCA_001756835.2	Klebsiella pneumoniae	strong	1189	10892	68582	5803589	yes (60059)	ambiguous_bases	0	1	3	5	7	ybt unknown	0	-	0	-	0	-	0	-	0	-	wzi154	unknown (best match = KL107)	?-	None	0.9669	KL107_06_wzc,KL107_07_wbaP,KL107_08,KL107_09,KL107_10	unknown (best match = O2v1)	unknown	?-	None	0.958	O1/O2v1_01_wzm,O1/O2v1_06_wbbO,O1/O2v1_07_kfoC	aac(6')-Ib'.v1*;aac(6')-Ib'.v2*;aadA*	-	-	qnrE1	-	-	-	-	-	-	-	-	OXA-9.v1;TEM-1D.v1^
GCA_001907955.1	Klebsiella pneumoniae	strong	20	3031323	3031323	5311340	no	-	ST198	1	0	5	7	ybt 16; ICEKp12	424-2LV	-	0	-	0	-	0	-	0	-	wzi85	KL30	-+*	Good	0.9645	KL30_15_wcuG	O1v1	O1	none	Very high	0.9816		aac(3)-IIa.v1^;aac(6')-Ib-cr.v2	-	-	-	-	-	CatB4.v1;catA1^	-	-	tet(A).v1	-	dfrA14.v2*	OXA-1
GCA_001968745.2	Klebsiella pneumoniae	strong	41	324828	547840	5493625	yes (154)	ambiguous_bases	ST437	0	3	9	8	-	0	-	0	-	0	-	0	-	0	-	wzi109	KL36	?	Good	0.9989		O4	O4	none	Very high	0.9971		aac(6')-Ib-cr.v2;aph3-Ia.v1^	-	-	-	-	mphA	CatB4.v1	-	-	-	-	dfrA30*	OXA-1
GCA_001968755.2	Klebsiella pneumoniae	strong	54	291758	688752	5516594	yes (123)	ambiguous_bases	ST437	0	3	10	10	-	0	-	0	-	0	-	0	-	0	-	wzi109	KL36	?-	Good	0.9988	KL36_12_wzy,KL36_14_wcuM,KL36_16_wckT	O4	O4	?-	Good	0.9969	O4_01_hydrolase	aac(6')-Ib-cr.v2;aph3-Ia.v1^	-	-	-	-	mphA	CatB4.v1;catA1^	-	sul1	tet(A).v1	-	dfrA30*	-
GCA_001982515.1	Klebsiella pneumoniae	strong	220	78458	389785	5300181	no	-	ST198-1LV	1	1	5	5	ybt 16; ICEKp12 (incomplete) (truncated)	424-4LV	-	0	-	0	-	0	-	0	-	wzi85	unknown (best match = KL30)	-+*	Low	0.9637	KL30_10_wzy,KL30_15_wcuG,KL30_19_manB	O1v1	O1	*	Good	0.979		aac(3)-IIa.v1^;aac(6')-Ib-cr.v2	-	-	-	-	-	catA1^	-	-	tet(A).v1	-	-	-
GCA_002099265.1	Klebsiella pneumoniae	strong	2121	4254	78548	5589034	no	N50	ST16	0	3	9	9	-	0	-	0	-	0	-	0	-	0	-	wzi50	unknown (best match = KL51)	?-	None	0.9993	KL51_07_wcaJ,KL51_08_wcpB,KL51_09_wzy,KL51_11_wcpA,KL51_12_wzx,KL51_13,KL51_14_wcoZ	O3b	O3b	none	Very high	0.9908		aac(6')-Ib-cr.v2;aadA2^;aph3-Ia.v1^	-	-	-	-	mphA	CatB4.v1?	-	sul2	-	-	dfrA12	OXA-1
GCA_002104175.1	Klebsiella pneumoniae	strong	232	67130	220715	5535843	no	-	ST340	0	2	8	13	-	0	-	0	-	0	-	0	-	0	-	wzi50	unknown (best match = KL15)	?-	None	0.9983	KL15_08_wceN,KL15_10_wcsR,KL15_11_wcaN,KL15_13_wckI,KL15_14_wzx	O4	O4	none	Very high	0.9966		aac(3)-IId^;aadA2^;aph(3')-VIa*;strB.v1*	-	-	qnrB19^	-	-	-	-	sul1;sul2	tet(B).v2*;tet(D)	-	dfrA12	TEM-1D.v1^
GCA_002104185.1	Klebsiella pneumoniae	strong	263	56162	190923	5757931	no	-	ST258	0	3	10	15	-	0	-	0	-	0	-	0	-	0	-	wzi154	KL107	?	Good	0.9999		O2v2	O2	none	Very high	0.9838		aac(3)-IId^;aadA2^;rmtB;sat-2;strA.v1^;strB.v1	-	-	-	-	erm(42)*;mphA	catA1^	-	sul1;sul2	tet(G).v1	-	dfrA12	-
GCA_002104215.1	Klebsiella pneumoniae	strong	285	53092	233609	5852733	no	-	ST11	2	3	9	9	ybt 0; ICEKp10	346	clb 3	17	-	0	-	0	-	0	-	wzi64	unknown (best match = KL64)	?-	None	0.9999	KL64_06_wzc,KL64_08_wcoV,KL64_09,KL64_10_wzy,KL64_11_wcoU,KL64_12_wcoT,KL64_13_wcsF	O2v1	O2	none	Very high	0.9864		aac(3)-IIa.v1;aadA2^	-	-	-	-	-	catA1^	-	sul1	-	-	dfrA12	OXA-2;TEM-1D.v1^
GCA_002104255.1	Klebsiella pneumoniae	strong	290	48849	239032	5513021	no	-	ST340	0	2	9	14	-	0	-	0	-	0	-	0	-	0	-	wzi50	unknown (best match = KL15)	?-	None	1	KL15_08_wceN,KL15_09_wceM,KL15_10_wcsR,KL15_11_wcaN,KL15_13_wckI,KL15_14_wzx	O4	O4	none	Very high	0.9966		aac(3)-IIa.v1^;aac(6')-Ib-cr.v2;aph3-Ia.v1^;strA.v1*;strB.v1*	-	-	qnrB1.v2^	-	-	CatB4.v1	-	sul2	tet(D)	-	dfrA14.v2*	OXA-1;TEM-1D.v1^
GCA_002104265.1	Klebsiella pneumoniae	strong	360	37294	170470	5808414	no	-	ST258	0	3	10	15	-	0	-	0	-	0	-	0	-	0	-	wzi154	KL107	?-	Good	0.9999	KL107_10	O2v2	O2	none	Very high	0.9838		aac(3)-IId^;aadA2^;aph3-Ia.v1^;rmtB;sat-2;strA.v1^;strB.v1	-	-	-	-	erm(42)*;mphA	catA1^	-	sul2	tet(G).v1	-	dfrA12	-
GCA_002104295.1	Klebsiella pneumoniae	strong	333	46431	132691	5759097	no	-	ST258	0	3	10	15	-	0	-	0	-	0	-	0	-	0	-	wzi154	KL107	?-	Good	0.9999	KL107_08,KL107_09	O2v2	O2	none	Very high	0.9838		aac(3)-IId^;aadA2^;rmtB;sat-2;strA.v1^;strB.v1	-	-	-	-	erm(42)*;mphA	catA1^	-	sul1;sul2	tet(G).v1	-	dfrA12	-
GCA_002104315.1	Klebsiella pneumoniae	strong	331	46172	233610	5816699	no	-	ST11	2	2	9	11	ybt 0; ICEKp10	346	clb 3	13-1LV	-	0	-	0	-	0	-	wzi64	unknown (best match = KL64)	?-	None	1	KL64_02_cpsACP,KL64_07_wzx,KL64_08_wcoV,KL64_10_wzy,KL64_12_wcoT,KL64_13_wcsF	O2v1	O2	none	Very high	0.9864		aac(3)-IIa.v1;aadA2^;aph3-Ia.v1^	-	-	-	-	mphA	catA1^	-	sul1	-	-	dfrA12	OXA-2;TEM-1D.v1^
GCA_002104355.1	Klebsiella pneumoniae	strong	313	50837	205031	5933944	no	-	ST11	2	2	7	8	ybt 0; ICEKp10	346	clb 3	17-1LV	-	0	-	0	-	0	-	wzi64	unknown (best match = KL64)	?-	None	0.9999	KL64_06_wzc,KL64_11_wcoU,KL64_12_wcoT,KL64_13_wcsF	O2v1	O2	none	Very high	0.9864		aac(3)-IIa.v1	-	-	qnrE1	-	-	catA1^	-	sul1	-	-	-	OXA-2
GCA_002104365.1	Klebsiella pneumoniae	strong	359	35390	140868	5527590	no	-	ST340	0	2	4	3	-	0	-	0	-	0	-	0	-	0	-	wzi50	unknown (best match = KL15)	?-	None	0.9987	KL15_08_wceN,KL15_09_wceM,KL15_10_wcsR,KL15_11_wcaN,KL15_13_wckI,KL15_14_wzx	O4	O4	none	Very high	0.9966		aph3-Ia.v1^	-	-	-	-	-	-	-	-	-	-	-	-
GCA_002104395.1	Klebsiella pneumoniae	strong	107	120339	337601	5609384	yes (141001)	ambiguous_bases	ST307	0	1	6	9	-	0	-	0	-	0	-	0	-	0	-	wzi173	KL102	?-	Good	0.9926	KL102_13	O2v2	O2	none	Very high	0.9845		aac(6')-Ib-cr.v2;strA.v1^;strB.v1	-	-	qnrB1.v2^	-	-	CatB4.v1?	-	-	tet(A).v1	-	-	OXA-1;TEM-1D.v1^
GCA_002104635.1	Klebsiella pneumoniae	strong	93	116993	368258	5620778	yes (153619)	ambiguous_bases	ST2646	0	1	9	11	-	0	-	0	-	0	-	0	-	0	-	wzi173	KL102	none	Very high	0.9926		O2v2	O2	none	Very high	0.9845		aac(6')-Ib-cr.v2;strA.v1^;strB.v1	-	-	qnrB1.v2^	-	-	CatB4.v1?	-	sul2	tet(A).v1	-	dfrA14.v2*	OXA-1;TEM-1D.v1^
GCA_002104705.1	Klebsiella pneumoniae	strong	1343	8625	56878	5812675	no	N50	ST11	2	3	9	9	ybt 17; ICEKp10 (incomplete) (truncated)	265-3LV	clb 3	19-1LV	-	0	-	0	-	0	-	wzi27	unknown (best match = KL27)	?-+	None	0.9992	KL27_03_wzi,KL27_06_wzc,KL27_09_wckS,KL27_11_wzy,KL27_13_wckQ	O2v2	O2	?-	Good	0.9842	O1/O2v2_08_gmlC	aac(6')-Ib10*;aadA^;aph3-Ia.v1^	-	-	-	-	mphA	catA1^	-	sul1	-	-	-	OXA-2*
GCA_002104715.1	Klebsiella pneumoniae	strong	1816	5415	45674	5577985	no	N50	ST11-1LV	2	3	10	12	ybt unknown	0	clb 3 (truncated)	17-4LV	-	0	-	0	-	0	-	wzi64	unknown (best match = KL64)	?-	None	0.9996	KL64_06_wzc,KL64_07_wzx,KL64_11_wcoU,KL64_12_wcoT,KL64_14_wcuK,KL64_19_manB	O2v1	O2	none	Very high	0.9864		aac(3)-IIa.v1;aac(6')-Ib10*;aadA2^;aph3-Ia.v1^	-	-	-	-	mphA	catA1^	-	sul1	-	-	dfrA12	OXA-2;TEM-1D.v1^
GCA_002105205.2	Klebsiella pneumoniae	strong	374	28990	105707	5373827	yes (451)	ambiguous_bases	ST437	0	2	8	9	-	0	-	0	-	0	-	0	-	0	-	wzi109	KL36	?-	Good	0.9989	KL36_16_wckT	O4	O4	?-	Good	0.9972	O4_06_glycosyltransferase	aac(6')-Ib-cr.v1^;aadA2;aph3-Ia.v1^	-	-	-	-	mphA	CatB4.v1?	-	sul1	-	-	-	OXA-1
GCA_002119075.1	Klebsiella pneumoniae	strong	120	115070	313130	5371797	no	-	ST231	0	1	9	20	-	0	-	0	-	0	-	0	-	0	-	wzi104	KL51	?-	Good	0.994	KL51_09_wzy,KL51_14_wcoZ	O1v2	O1	none	Very high	0.9845		aac(3)-IIa.v1^;aac(6')-Ib-cr.v2;aadA2^;aadA^;ant(2'')-Ia;aph3-Ia.v1^;strA.v1^;strB.v1	-	-	qnrB1.v2^	-	mphA	CatB4.v1?	-	sul1;sul2	tet(A).v1	-	dfrA12;dfrA14.v2*;dfrA21	OXA-1;TEM-1D.v1^
GCA_002119085.1	Klebsiella pneumoniae	strong	113	94050	253967	5238980	no	-	ST29	1	1	8	12	ybt 14; ICEKp5? (incomplete)	131-4LV	-	0	-	0	-	0	-	0	-	wzi19	KL19	?-*	Good	0.9497	KL19_13_wzy	O1/O2v2	unknown	none	Perfect	1		aac(3)-IIa.v1^;aac(6')-Ib-cr.v2;strA.v1^;strB.v1	-	-	qnrB1.v2^	-	-	CatB4.v1?	-	sul2	tet(A).v1	-	dfrA14.v2*	OXA-1;TEM-1D.v1^
GCA_002154825.1	Klebsiella pneumoniae	strong	96	175887	862076	5839001	no	-	ST340	0	3	8	13	-	0	-	0	-	0	-	0	-	0	-	wzi50	KL15	none	Very high	0.9975		O4	O4	?-	Good	0.9965	O4_06_glycosyltransferase	aac(3)-IId^;aadA*;aadA2^	-	-	qnrB2.v1^	-	-	-	-	sul1	-	-	dfrA12;dfrA25	OXA-2;OXA-9.v1
GCA_002157345.1	Klebsiella pneumoniae	strong	171	215273	403702	5555001	no	-	ST198	1	1	8	12	ybt 16; ICEKp12	424-2LV	-	0	-	0	-	0	-	0	-	wzi85	KL30	-+*	Good	0.9645	KL30_15_wcuG	O1v1	O1	none	Very high	0.9816		aac(3)-IIa.v1^;aac(6')-Ib-cr.v2;strA.v1^;strB.v1	-	-	qnrB1.v2^	-	-	catA1^	-	sul2	tet(A).v1	-	dfrA14.v2*	OXA-1;TEM-1D.v1^
GCA_002192955.1	Klebsiella pneumoniae	strong	2587	3493	37908	5503172	no	N50	ST101-1LV	1	1	9	11	ybt unknown	0	-	0	-	0	-	0	-	0	-	wzi137	unknown (best match = KL17)	?-	None	0.9794	KL17_13_wcmZ,KL17_14_wzx,KL17_16_rmlB,KL17_18_rmlD	O1/O2v1	unknown	-	High	0.9767	O1/O2v1_01_wzm	aac(3)-IId^;aac(6')-Ib-cr.v2;aph3-Ia.v1^;strA.v1*;strB.v1*	-	-	-	-	-	CatB4.v1?	-	sul2	tet(D)	-	dfrA14.v2*	OXA-1
GCA_002192965.1	Klebsiella pneumoniae	strong	2391	3735	41251	5818428	no	N50	ST11-2LV	2	3	10	11	ybt 0; ICEKp10 (truncated)	346-3LV	clb 3 (truncated)	17-2LV	-	0	-	0	-	0	-	wzi64	unknown (best match = KL64)	?-	None	0.9986	KL64_07_wzx,KL64_08_wcoV,KL64_10_wzy,KL64_11_wcoU,KL64_12_wcoT,KL64_13_wcsF,KL64_16_wcaJ,KL64_18_manC,KL64_19_manB,KL64_22_rmlD	O2v1	O2	?-	Good	0.9864	O1/O2v1_01_wzm,O1/O2v1_04_glf	aac(6')-Ib10*;aadA2^;aph3-Ia.v1^	-	-	-	-	mphA	catA1^	-	sul1	-	-	dfrA12	OXA-2;TEM-1D.v1^
GCA_002192975.1	Klebsiella pneumoniae	strong	779	11804	64153	5278119	no	-	ST340	0	1	7	11	-	0	-	0	-	0	-	0	-	0	-	-	unknown (best match = KL107)	?-	None	0.8669	KL107_03_wzi,KL107_04_wza,KL107_05_wzb,KL107_06_wzc,KL107_07_wbaP,KL107_08,KL107_09,KL107_10,KL107_12,KL107_13,KL107_14,KL107_15	unknown (best match = OL102)	unknown	-	None	0.7384	OL102_01_rfbB,OL102_02_rfbA,OL102_03_rfbD,OL102_04_rfbC,OL102_05_wbbL,OL102_06_rhamnan,OL102_07_wzm,OL102_08_wzt	aac(3)-IId^;aadA2^;aph(3')-VIa*;strB.v1*	-	-	qnrB19^	-	-	-	-	sul1;sul2	tet(B).v2*;tet(D)	-	dfrA12	-
GCA_002209465.1	Klebsiella pneumoniae	strong	62	184130	412550	5317539	yes (98)	ambiguous_bases	ST11	1	1	3	1	ybt 10; ICEKp4	26	-	0	-	0	-	0	-	0	-	wzi75	KL105	?-	Good	0.9989	KL105_10_wcaN	O2v2	O2	none	Very high	0.9845		-	-	-	-	-	-	-	-	-	-	-	-	-
GCA_002241035.1	Klebsiella pneumoniae	strong	109	185710	484185	5562868	no	-	ST198	1	0	7	11	ybt 16; ICEKp12	424-2LV	-	0	-	0	-	0	-	0	-	wzi85	KL30	?-+*	Good	0.9646	KL30_15_wcuG,KL30_16_wcaJ	O1v1	O1	none	Very high	0.9816		aac(3)-IIa.v1^;aac(6')-Ib-cr.v2;strA.v1^;strB.v1	-	-	qnrB1.v2^	-	-	catA1^	-	sul2	tet(A).v1	-	dfrA14.v2*	OXA-1;TEM-1D.v1^
GCA_002289105.1	Klebsiella pneumoniae	strong	85	177348	582968	5448129	yes (13)	ambiguous_bases	ST340	0	2	5	4	-	0	-	0	-	0	-	0	-	0	-	wzi50	KL15	?-	Good	0.9973	KL15_09_wceM,KL15_10_wcsR	unknown (best match = OL102)	unknown	-	None	0.7384	OL102_01_rfbB,OL102_02_rfbA,OL102_03_rfbD,OL102_04_rfbC,OL102_05_wbbL,OL102_06_rhamnan,OL102_07_wzm,OL102_08_wzt	strB.v1*	-	-	-	-	-	-	-	sul2*	-	-	-	TEM-1D.v1^
GCA_002289165.1	Klebsiella pneumoniae	strong	103	177543	712686	6035839	yes (33)	ambiguous_bases	ST437	0	2	10	15	-	0	-	0	-	0	-	0	-	0	-	wzi109	KL36	none	Very high	0.9989		O4	O4	none	Very high	0.9973		aac(3)-IId^;aac(6')-Ib-cr.v2;aph3-Ia.v1^	-	-	qnrB1.v1	-	mphA	CatB4.v1	-	sul1	tet(D)	-	dfrA30*	OXA-1;TEM-1D.v1^;TEM-1D.v1^;TEM-1D.v1^
GCA_002295145.1	Klebsiella pneumoniae	strong	143	148912	351188	5911062	yes (99)	ambiguous_bases	ST11	1	2	7	9	ybt 9; ICEKp3	344	-	0	-	0	-	0	-	0	-	wzi64	unknown (best match = KL64)	?-	None	1	KL64_07_wzx,KL64_08_wcoV,KL64_09,KL64_10_wzy,KL64_11_wcoU,KL64_12_wcoT	O2v1	O2	none	Very high	0.9864		aac(6')-Iq;aadA;aph(3')-VIa*	-	-	-	-	-	catA1^	-	sul1;sul2	-	-	dfrA15.v2*	-
GCA_002295185.1	Klebsiella pneumoniae	strong	123	129692	367038	5658059	yes (36)	ambiguous_bases	ST11	1	2	9	11	ybt 10; ICEKp4	26	-	0	-	0	-	0	-	0	-	wzi75	KL105	none	Very high	0.9996		O2v2	O2	none	Very high	0.9845		aac(6')-Ib-cr.v2^;aph(3')-VIa*;aph3-Ia.v1^	-	-	qnrB19^	-	mphA	catB3.v2	arr-3	sul1	-	-	-	OXA-1
GCA_002300715.2	Klebsiella pneumoniae	strong	84	238932	352000	5566065	yes (143)	ambiguous_bases	ST437	0	2	10	15	-	0	-	0	-	0	-	0	-	0	-	wzi109	KL36	?-	Good	0.9989	KL36_14_wcuM,KL36_15,KL36_16_wckT	O4	O4	none	Very high	0.9973		aac(3)-IId^;aac(6')-Ib-cr.v2;aph3-Ia.v1^	-	-	qnrB1.v1	-	mphA	CatB4.v1	-	sul1	tet(A).v1;tet(D)	-	dfrA30*	OXA-1;TEM-1D.v1^
GCA_002300725.2	Klebsiella pneumoniae	strong	76	194090	415595	5394612	yes (49)	ambiguous_bases	ST11	1	2	9	12	ybt 10; ICEKp4	26	-	0	-	0	-	0	-	0	-	-	unknown (best match = KL107)	?-	None	0.7236	KL107_01_galF,KL107_02_cpsACP,KL107_03_wzi,KL107_04_wza,KL107_05_wzb,KL107_06_wzc,KL107_07_wbaP,KL107_08,KL107_09,KL107_10,KL107_11_gnd,KL107_12,KL107_13,KL107_14,KL107_15,KL107_16_ugd	unknown (best match = OL102)	unknown	-	None	0.7384	OL102_01_rfbB,OL102_02_rfbA,OL102_03_rfbD,OL102_04_rfbC,OL102_05_wbbL,OL102_06_rhamnan,OL102_07_wzm,OL102_08_wzt	aac(3)-IId^;aac(6')-Ib-cr.v2;strA.v1*;strB.v1*	-	-	-	-	-	CatB4.v1	-	sul2	tet(D)	-	dfrA14.v2*	OXA-1;TEM-1D.v1^
GCA_002300755.2	Klebsiella pneumoniae	strong	83	224287	383887	5455447	yes (2)	ambiguous_bases	ST340	0	2	7	18	-	0	-	0	-	0	-	0	-	0	-	wzi50	unknown (best match = KL15)	?-	None	0.9998	KL15_07_wcaJ,KL15_08_wceN,KL15_09_wceM,KL15_10_wcsR,KL15_11_wcaN,KL15_13_wckI,KL15_14_wzx	unknown (best match = O4)	unknown	?-	Low	0.9917	O4_03_hypothetical,O4_06_glycosyltransferase	aac(3)-IId^;aadA2;aadA^;aph(3')-VIa*;aph3-Ia.v1^;strA.v1*;strA.v1*;strB.v1*;strB.v1*	-	-	qnrB19^	-	-	cmlA1*	-	sul1;sul2;sul2;sul3	-	-	dfrA12	-
GCA_002300765.2	Klebsiella pneumoniae	strong	83	193445	509377	5300856	yes (23)	ambiguous_bases	ST11	2	3	5	4	ybt 0; ICEKp10	346	clb 3	17	-	0	-	0	-	0	-	wzi64	unknown (best match = KL64)	?-	None	0.9999	KL64_06_wzc,KL64_07_wzx,KL64_08_wcoV,KL64_09,KL64_10_wzy,KL64_11_wcoU,KL64_12_wcoT,KL64_13_wcsF	O2v1	O2	none	Very high	0.9864		-	-	-	-	-	-	-	-	-	tet(A).v1;tet(A).v1	-	dfrA30*	-
GCA_002300775.1	Klebsiella pneumoniae	strong	61	247949	699464	5368010	yes (4)	ambiguous_bases	ST443	0	2	3	5	-	0	-	0	-	0	-	0	-	0	-	wzi118	KL146	*	Very high	0.9516		O1v2	O1	-	High	0.9794	O1/O2v2_06_wbbO	aac(6')-Ib'.v1;aadA*	-	-	-	-	-	-	-	-	-	-	-	OXA-9.v1;TEM-1D.v1^
GCA_002300785.2	Klebsiella pneumoniae	strong	98	154668	352103	5335252	yes (11)	ambiguous_bases	ST437	0	2	10	15	-	0	-	0	-	0	-	0	-	0	-	wzi109	unknown (best match = KL36)	?-	None	0.9988	KL36_13_wckE,KL36_16_wckT,KL36_17_wzx,KL36_18_wcuJ	O4	O4	none	Very high	0.9972		aac(3)-IId^;aac(6')-Ib-cr.v2;aadA2;aph3-Ia.v1^;rmtG	-	-	-	-	mphA	CatB4.v1;catA1^	-	sul1	tet(A).v1	-	dfrA30*	OXA-1;TEM-1D.v1^
GCA_002304205.1	Klebsiella pneumoniae	strong	92	283433	652725	5568239	yes (58)	ambiguous_bases	ST340	0	1	6	12	-	0	-	0	-	0	-	0	-	0	-	wzi50	KL15	none	Very high	0.998		O4	O4	none	Very high	0.9966		aac(3)-IId^;aadA2;aadA^;aph(3')-VIa*;aph3-Ia.v1^	-	-	qnrB19^	-	-	cmlA1*	-	sul1;sul3	-	-	dfrA12;dfrA14.v2*	-
GCA_002529065.1	Klebsiella pneumoniae	strong	503	24919	98309	5785947	no	-	ST11	2	2	4	3	ybt 0; ICEKp10	346	clb 3	17	-	0	-	0	-	0	-	wzi64	KL64	?-	Good	0.9999	KL64_12_wcoT	O2v1	O2	none	Very high	0.9864		-	-	-	-	-	-	-	-	-	tet(A).v1	-	dfrA30*	-
GCA_002529075.1	Klebsiella pneumoniae	strong	299	51591	218155	5863755	no	-	ST11	2	2	7	8	ybt 0; ICEKp10	346	clb 3	17	-	0	-	0	-	0	-	wzi64	KL64	?	Good	1		O2v1	O2	none	Very high	0.9864		aac(3)-IIa.v1;aac(6')-Ib10*	-	-	-	-	-	catA1^	-	sul1	-	-	dfrA30*	OXA-2;TEM-1D.v1^
GCA_002631045.1	Klebsiella pneumoniae	strong	102	142385	343652	5410236	no	-	ST442	0	2	5	6	-	0	-	0	-	0	-	0	-	0	-	wzi154	KL107	?	Good	0.9974		O2v2	O2	none	Very high	0.9837		aac(6')-31;aadA^;aph(3')-VIa	-	-	-	-	-	-	-	sul1	-	-	-	-
GCA_002834545.1	Klebsiella pneumoniae	strong	1772	6073	36596	5811485	no	N50	ST11-1LV	2	3	10	10	ybt 16; ICEKp12 (incomplete) (truncated)	277-5LV	clb 3 (truncated)	17-5LV	-	0	-	0	-	0	-	wzi27	unknown (best match = KL27)	?-	None	1	KL27_06_wzc,KL27_08_wckI,KL27_09_wckS,KL27_11_wzy,KL27_12_wzx,KL27_16_wctF	O2v2	O2	?-	Good	0.9843	O1/O2v2_09_gmlB	aph(3')-VIa*;aph3-Ia.v1^;sat-2	-	-	-	-	mphA	catII.1*	-	sul1	-	-	dfrA12	TEM-1D.v1^
GCA_002849285.1	Klebsiella pneumoniae	strong	3025	2691	31471	5322117	no	N50	ST258	0	3	11	12	-	0	-	0	-	0	-	0	-	0	-	wzi154	unknown (best match = KL107)	?-+	None	0.9663	KL107_03_wzi,KL107_05_wzb,KL107_06_wzc,KL107_07_wbaP,KL107_08,KL107_09,KL107_10,KL107_12	unknown (best match = O2v1)	unknown	?-	None	0.9571	O1/O2v1_01_wzm,O1/O2v1_05_wbbN,O1/O2v1_06_wbbO,O1/O2v1_07_kfoC	aadA2^;aph3-Ia.v1^;strA.v1^;strB.v1	-	-	-	-	mphA	catA1^	-	sul2	tet(G).v1	-	dfrA12	TEM-1D.v1^
GCA_002901335.1	Klebsiella pneumoniae	strong	103	121596	337601	5757970	yes (141001)	ambiguous_bases	ST2739	0	1	6	9	-	0	-	0	-	0	-	0	-	0	-	wzi173	KL102	?-	Good	0.9926	KL102_13	O2v2	O2	none	Very high	0.9845		aac(6')-Ib-cr.v2;strA.v1^;strB.v1	-	-	qnrB1.v2^	-	-	CatB4.v1?	-	-	tet(A).v1	-	-	OXA-1;TEM-1D.v1^
GCA_002929175.1	Klebsiella pneumoniae	strong	323	39413	118487	5260459	no	-	ST491	0	1	3	3	-	0	-	0	-	0	-	0	-	0	-	wzi108	KL118	?-	Good	0.9807	KL118_12_wcqP,KL118_13_wzx,KL118_17_rmlB	OL101	OL101	?-	Good	0.9177	OL101_01_rfbB,OL101_09_glycosylhydrolase	-	-	-	qnrE1	-	-	-	-	-	-	-	-	TEM-1D.v1^
GCA_002951555.1	Klebsiella pneumoniae	strong	2	5309490	5309490	5431353	no	-	ST437	0	2	8	9	-	0	-	0	-	0	-	0	-	0	-	wzi109	KL36	none	Very high	0.9989		O4	O4	none	Very high	0.9973		aac(3)-IId^;aadA2	-	-	qnrB1.v1	-	-	catA1^	-	sul1	-	-	dfrA30*	TEM-1D.v1^
GCA_002951595.1	Klebsiella pneumoniae	strong	3	5368065	5368065	5708729	no	-	ST437	0	2	9	11	-	0	-	0	-	0	-	0	-	0	-	wzi109	KL36	none	Very high	0.9989		O4	O4	none	Very high	0.9973		aac(6')-Ib-cr.v2;aadA2;aph3-Ia.v1^	-	-	-	-	mphA	CatB4.v1	-	sul1;sul1	tet(A).v1	-	dfrA30*	OXA-1
GCA_003095435.1	Klebsiella pneumoniae	strong	4660	1789	38809	5933496	no	N50	ST11	2	3	10	12	ybt unknown	0	clb unknown	0	-	0	-	0	-	0	-	wzi27	unknown (best match = KL27)	?-+	None	0.9995	KL27_03_wzi,KL27_06_wzc,KL27_08_wckI,KL27_09_wckS,KL27_10_wckR,KL27_11_wzy,KL27_12_wzx,KL27_13_wckQ,KL27_14_wcuJ,KL27_16_wctF	O2v2	O2	?-	Good	0.9808	O1/O2v2_04_glf,O1/O2v2_06_wbbO	aac(3)-IIa.v1;aadA2;aph(3')-VIa*;aph3-Ia.v1^;sat-2	-	-	-	-	mphA	catII.1*	-	sul1	-	-	dfrA12	TEM-1D.v1^
GCA_003095455.1	Klebsiella pneumoniae	strong	605	20608	82341	5855859	no	-	ST258	0	3	10	14	-	0	-	0	-	0	-	0	-	0	-	wzi154	unknown (best match = KL107)	?-	Low	0.9998	KL107_09,KL107_10	O2v2	O2	none	Very high	0.9838		aadA2^;aph3-Ia.v1^;sat-2;strA.v1^;strB.v1	-	-	-	-	erm(42)*;mphA	catA1^	-	sul1;sul2	-	-	dfrA12	TEM-1D.v1^
GCA_003095475.1	Klebsiella pneumoniae	strong	840	12744	64542	5534561	no	-	ST25	1	1	5	6	ybt 9; ICEKp3 (truncated)	173-3LV	-	0	-	0	-	0	-	0	-	wzi72	KL2	?-	Good	0.9838	KL2_07,KL2_09	O1v2	O1	none	Very high	0.9919		aac(6')-Ib'.v1*;aadA*	-	-	qnrE1	-	-	-	-	-	-	-	-	OXA-9.v1;TEM-1D.v1^
GCA_003095495.1	Klebsiella pneumoniae	strong	676	16918	71716	5800539	no	-	ST258	0	3	10	16	-	0	-	0	-	0	-	0	-	0	-	wzi154	KL107	?	Good	0.9994		O2v2	O2	?	Good	0.9838		aac(3)-IId^;aadA2^;aph3-Ia.v1^;rmtB;sat-2;strA.v1^;strB.v1	-	-	-	-	erm(42)*;mphA	catA1^	-	sul1;sul2	tet(G).v1	-	-	TEM-1D.v1^
GCA_003095515.1	Klebsiella pneumoniae	strong	919	12473	62492	5785750	no	-	ST258	0	3	10	16	-	0	-	0	-	0	-	0	-	0	-	wzi154	KL107	?	Good	0.9999		O2v2	O2	none	Very high	0.982		aac(3)-IId^;aadA2^;aph3-Ia.v1^;rmtB;sat-2;strA.v1^;strB.v1	-	-	-	-	erm(42)*;mphA	catA1^	-	sul1;sul2	tet(G).v1	-	-	TEM-1D.v1^
GCA_003095535.1	Klebsiella pneumoniae	strong	2927	3256	38447	5745559	no	N50	ST3348-1LV	2	3	9	10	ybt unknown	0	clb 3 (incomplete) (truncated)	17-7LV	-	0	-	0	-	0	-	wzi27	unknown (best match = KL107)	?-+	None	0.8781	KL107_02_cpsACP,KL107_03_wzi,KL107_05_wzb,KL107_06_wzc,KL107_07_wbaP,KL107_08,KL107_09,KL107_10,KL107_11_gnd,KL107_12,KL107_13,KL107_14,KL107_15	unknown (best match = O2v1)	unknown	?-	None	0.951	O1/O2v1_01_wzm,O1/O2v1_02_wzt,O1/O2v1_03_wbbM,O1/O2v1_06_wbbO,O1/O2v1_07_kfoC	aac(3)-IIa.v1;aph(3')-VIa*;aph3-Ia.v1^;sat-2	-	-	-	-	mphA	catII.1*	-	sul1	-	-	dfrA12	TEM-1D.v1^
GCA_003095555.1	Klebsiella pneumoniae	strong	2682	3595	63293	6023317	no	N50	ST11-2LV	0	3	12	16	-	0	-	0	-	0	-	0	-	0	-	wzi50	KL15	?-	Good	0.9925	KL15_01_galF,KL15_08_wceN,KL15_10_wcsR	O4	O4	?	Good	0.9955		aac(3)-IId*;aadA2^;aph3-Ia.v1^;sat-2	-	-	qnrB2.v1^	-	mphA	catB3.v2	arr-3	sul1	tet(D)	-	dfrA12;dfrA25	OXA-1;TEM-1D.v1^
GCA_003095575.1	Klebsiella pneumoniae	strong	1123	9878	51068	5985537	no	N50	ST11	2	3	10	12	ybt 17; ICEKp10	289-3LV	clb 3 (incomplete) (truncated)	17-3LV	-	0	-	0	-	0	-	wzi27	unknown (best match = KL27)	?-	None	0.9999	KL27_08_wckI,KL27_09_wckS,KL27_10_wckR,KL27_11_wzy,KL27_13_wckQ,KL27_15_wctE,KL27_16_wctF	O2v2	O2	?-	Good	0.9842	O1/O2v2_04_glf,O1/O2v2_08_gmlC	aac(3)-IIa.v1;aadA2;aph(3')-VIa*;aph3-Ia.v1^;sat-2	-	-	-	-	mphA	catII.1*	-	sul1	-	-	dfrA12	TEM-1D.v1^
GCA_003095595.1	Klebsiella pneumoniae	strong	1789	5526	38809	5969071	no	N50	ST11	2	3	7	9	ybt unknown	0	clb 3 (truncated)	17-3LV	-	0	-	0	-	0	-	wzi27	unknown (best match = KL27)	?-	None	0.9985	KL27_06_wzc,KL27_08_wckI,KL27_09_wckS,KL27_12_wzx,KL27_13_wckQ,KL27_15_wctE	O2v2	O2	?-	Good	0.9843	O1/O2v2_05_wbbN	aac(3)-IIa.v1;aadA2;aph(3')-VIa*;aph3-Ia.v1^;sat-2	-	-	-	-	-	catII.1*	-	sul1	-	-	-	TEM-1D.v1^
GCA_003095615.1	Klebsiella pneumoniae	strong	942	11510	70853	5731300	no	-	ST442	1	3	8	13	ybt 0; ICEKp5 (truncated)	223-2LV	-	0	-	0	-	0	-	0	-	wzi154	KL107	?	Good	0.9935		O2v2	O2	-	High	0.9831	O1/O2v2_09_gmlB	aac(6')-Ib'.v1*;aadA*;aadA2^;aph3-Ia.v1^;rmtG;sat-2	-	-	-	-	mphA	-	-	sul1;sul2	-	-	dfrA12	OXA-9.v1;TEM-1D.v1^
GCA_003097475.1	Klebsiella pneumoniae	strong	551	22853	76476	5700681	no	-	ST234	0	1	7	10	-	0	-	0	-	0	-	0	-	0	-	wzi114	unknown (best match = KL30)	?-+*	None	0.9631	KL30_07_wcuL,KL30_08_wzx,KL30_09_wcuD,KL30_10_wzy,KL30_11_wckP,KL30_15_wcuG,KL30_19_manB	O1v2	O1	?-	Good	0.9948	O1/O2v2_08_gmlC	aac(3)-IId^;aadA2^;rmtB;strA.v1^;strB.v1	-	-	-	-	erm(42)*	-	-	sul2	tet(G).v1	-	-	TEM-1D.v1^
GCA_003194695.1	Klebsiella pneumoniae	strong	182	99167	307132	5481284	no	-	ST307	0	1	7	12	-	0	-	0	-	0	-	0	-	0	-	wzi173	KL102	?-	Good	0.9916	KL102_09,KL102_13	O2v2	O2	none	Very high	0.9845		aac(3)-IIa.v1^;aac(6')-Ib-cr.v2;strA.v1^;strB.v1	-	-	qnrB1.v2^;qnrS1	-	-	-	-	sul2	tet(A).v1	-	dfrA14.v2*	OXA-1;TEM-1D.v1^
GCA_003194705.1	Klebsiella pneumoniae	strong	378	37411	166487	5450575	no	-	ST307	0	1	5	8	-	0	-	0	-	0	-	0	-	0	-	wzi173	unknown (best match = KL102)	?-	None	0.9911	KL102_03_wzi,KL102_09,KL102_10,KL102_12,KL102_13	O2v2	O2	?-	Good	0.9846	O1/O2v2_10_gmlA	aac(3)-IIa.v1^;aac(6')-Ib-cr.v2;strB.v1	-	-	qnrB1.v2^	-	-	-	-	-	tet(A).v1	-	-	OXA-1;TEM-104?
GCA_003284805.1	Klebsiella pneumoniae	strong	1796	4761	109605	5330974	no	N50	ST437	0	3	7	5	-	0	-	0	-	0	-	0	-	0	-	wzi109	KL36	?-	Good	0.9989	KL36_07_wcaJ,KL36_14_wcuM	O4	O4	?	Good	0.9973		-	-	-	-	-	mphA	-	-	sul1	-	-	dfrA30*	-
GCA_003284835.1	Klebsiella pneumoniae	strong	634	17235	71250	5821340	no	-	ST11	2	3	8	8	ybt 0; ICEKp10	346-2LV	clb 3	17	-	0	-	0	-	0	-	wzi64	unknown (best match = KL64)	?-	None	0.9989	KL64_07_wzx,KL64_08_wcoV,KL64_11_wcoU,KL64_12_wcoT	O2v1	O2	none	Very high	0.9864		aac(3)-IIa.v1;aac(6')-Ib10*	-	-	-	-	-	catA1^	-	-	-	-	dfrA30*	OXA-2;TEM-1D.v1^
GCA_003318315.1	Klebsiella pneumoniae	strong	123	132906	521262	5315950	no	-	ST37-1LV	0	2	5	5	-	0	-	0	-	0	-	0	-	0	-	wzi12	KL12	?-	Good	0.9997	KL12_07_wbaP,KL12_19_rmlB	OL103	OL103	?-+*	Good	0.9457	OL103_01_rmlC	-	-	-	qnrS1	-	-	-	-	sul1	tet(D)	-	dfrA22*	-
GCA_003321095.1	Klebsiella pneumoniae	strong	119	274121	505589	5583903	no	-	ST16	0	2	4	3	-	0	-	0	-	0	-	0	-	0	-	wzi50	KL51	none	Very high	0.9994		O3b	O3b	none	Very high	0.9906		-	-	-	-	-	mphA	-	-	sul2	-	-	-	-
GCA_003321105.1	Klebsiella pneumoniae	strong	638	24142	126061	5885558	no	-	ST340	0	3	10	16	-	0	-	0	-	0	-	0	-	0	-	wzi50	KL15	?-	Good	0.9985	KL15_10_wcsR	O4	O4	none	Very high	0.9966		aac(3)-IIa.v1^;aac(6')-Ib-cr.v2;aadA2^;strA.v1^;strB.v1	-	-	qnrB1.v2^	-	mphA	CatB4.v1	-	sul1;sul2	-	-	dfrA12;dfrA14.v2*	OXA-1;TEM-1D.v1^
GCA_003321135.1	Klebsiella pneumoniae	strong	170	203938	786404	5776121	no	-	ST258	0	3	11	16	-	0	-	0	-	0	-	0	-	0	-	wzi154	KL107	?	Good	0.9999		O2v2	O2	none	Very high	0.9838		aac(3)-IId^;aadA2^;rmtB;sat-2;strA.v1^;strB.v1	-	-	-	-	erm(42)*;mphA	catA1^	-	sul1;sul2	tet(G).v1	-	dfrA12	TEM-1D.v1^
GCA_003321155.1	Klebsiella pneumoniae	strong	178	262972	664752	5839058	no	-	ST11	2	3	7	5	ybt 0; ICEKp10	346-1LV	clb 3	17-2LV	-	0	-	0	-	0	-	wzi64	KL64	?-	Good	0.9996	KL64_12_wcoT	O2v1	O2	none	Very high	0.9864		-	-	-	-	-	-	catA1^	-	sul1	tet(A).v1	-	dfrA30*	-
GCA_003321195.1	Klebsiella pneumoniae	strong	162	99738	431823	5848531	no	-	ST11	2	3	9	7	ybt 0; ICEKp10	346-2LV	clb 3	17-2LV	-	0	-	0	-	0	-	wzi64	KL64	none	Very high	0.9994		O2v1	O2	none	Very high	0.9864		aac(3)-IIa.v1	-	-	-	-	-	catA1*	-	sul1	tet(A).v1	-	dfrA30*	TEM-1D.v1^
GCA_003321215.1	Klebsiella pneumoniae	strong	183	178889	664991	5870119	no	-	ST11	2	3	10	8	ybt 0; ICEKp10	346	clb 3	17	-	0	-	0	-	0	-	wzi64	KL64	?-	Good	0.9996	KL64_11_wcoU,KL64_12_wcoT	O2v1	O2	none	Very high	0.9864		aac(3)-IIa.v1	-	-	-	-	-	catA1^	-	sul1	tet(A).v1	-	dfrA30*	TEM-1D.v1^
GCA_003321225.1	Klebsiella pneumoniae	strong	509	25241	87039	5842917	no	-	ST11	2	1	8	8	ybt 17; ICEKp10	269	clb 3	19-1LV	-	0	-	0	-	0	-	wzi27	unknown (best match = KL107)	?-+	None	0.8644	KL107_03_wzi,KL107_05_wzb,KL107_06_wzc,KL107_07_wbaP,KL107_08,KL107_09,KL107_10,KL107_12,KL107_13,KL107_14,KL107_15	O2v2	O2	?-	Good	0.9843	O1/O2v2_08_gmlC	aac(3)-IIa.v1;aph3-Ia.v1^	-	-	-	-	mphA	catA1^	-	sul1	-	-	-	OXA-2;TEM-1D.v1^
GCA_003321235.1	Klebsiella pneumoniae	strong	734	15937	75996	5974003	no	-	ST11	2	1	9	10	ybt 17; ICEKp10	269-1LV	clb 3 (truncated)	19-2LV	-	0	-	0	-	0	-	wzi27	unknown (best match = KL107)	?-+	None	0.8518	KL107_03_wzi,KL107_05_wzb,KL107_06_wzc,KL107_07_wbaP,KL107_08,KL107_09,KL107_10,KL107_12,KL107_13,KL107_14,KL107_15	O2v2	O2	?-	Good	0.9839	O1/O2v2_02_wzt	aac(3)-IIa.v1;aadA2^;aph3-Ia.v1^	-	-	qnrE1	-	mphA	catA1^	-	sul1	-	-	dfrA12	OXA-2
GCA_003321255.1	Klebsiella pneumoniae	strong	492	27083	123844	5650737	no	-	ST340	0	3	10	13	-	0	-	0	-	0	-	0	-	0	-	wzi50	unknown (best match = KL15)	?-+	None	0.9986	KL15_08_wceN,KL15_09_wceM,KL15_10_wcsR,KL15_11_wcaN,KL15_12_wzy,KL15_13_wckI,KL15_14_wzx,KL15_16_ugd	O4	O4	?	Good	0.9966		aac(6')-Ib-cr.v2;aph3-Ia.v1^;strA.v1*;strB.v1*	-	-	qnrB1.v2^	-	-	CatB4.v1?	-	sul2	tet(D)	-	dfrA14.v2*	OXA-1;TEM-1D.v1^
GCA_003321295.1	Klebsiella pneumoniae	strong	502	26324	104121	5823733	no	-	ST11	2	3	9	10	ybt 0; ICEKp10	346	clb 3	17	-	0	-	0	-	0	-	wzi64	unknown (best match = KL64)	?-	None	0.9997	KL64_06_wzc,KL64_08_wcoV,KL64_10_wzy,KL64_11_wcoU,KL64_12_wcoT,KL64_13_wcsF,KL64_15_wbaZ,KL64_19_manB	O2v1	O2	?-	Good	0.9864	O1/O2v1_01_wzm	aac(3)-IIa.v1;aac(6')-Ib10*;aadA2^	-	-	-	-	-	catA1^	-	sul1	-	-	dfrA12	OXA-2;TEM-1D.v1^
GCA_003321305.1	Klebsiella pneumoniae	strong	462	23883	98922	5582976	no	-	ST340	0	3	9	12	-	0	-	0	-	0	-	0	-	0	-	wzi50	KL15	?-	Good	0.9984	KL15_08_wceN,KL15_10_wcsR,KL15_11_wcaN	O4	O4	none	Very high	0.9966		aac(3)-IId^;aadA2^;strB.v1*	-	-	qnrB19^	-	-	-	-	sul1;sul2	tet(B).v2*;tet(D)	-	dfrA12	TEM-1D.v1^
GCA_003321315.1	Klebsiella pneumoniae	strong	613	22401	79456	6171738	no	-	ST11	2	3	8	12	ybt 0; ICEKp10 (incomplete)	346-2LV	clb 3 (incomplete)	17-1LV	-	0	-	0	-	0	-	-	unknown (best match = KL107)	?-+*	None	0.8856	KL107_03_wzi,KL107_04_wza,KL107_05_wzb,KL107_06_wzc,KL107_07_wbaP,KL107_08,KL107_09,KL107_10	O2v1	O2	?	Good	0.9864		aac(3)-IIa.v1;aadA2^;aph(3')-VIa*;aph3-Ia.v1^;strA.v1	-	-	-	-	mphA;mphE.v2;msrE	-	-	sul1	-	-	dfrA12	TEM-1D.v1^
GCA_003321335.1	Klebsiella pneumoniae	strong	512	22881	150456	5571015	no	-	ST340	0	3	9	12	-	0	-	0	-	0	-	0	-	0	-	wzi50	KL15	?-	Good	0.9985	KL15_10_wcsR	O4	O4	none	Very high	0.9966		aac(3)-IId^;aadA2^;strB.v1*	-	-	qnrB19^	-	-	-	-	sul1;sul2	tet(B).v2*;tet(D)	-	dfrA12	TEM-1D.v1^
GCA_003321375.1	Klebsiella pneumoniae	strong	473	24417	168363	5577271	no	-	ST340	0	3	9	12	-	0	-	0	-	0	-	0	-	0	-	wzi50	unknown (best match = KL15)	?-	None	0.9983	KL15_08_wceN,KL15_09_wceM,KL15_10_wcsR,KL15_13_wckI	O4	O4	none	Very high	0.9966		aac(3)-IId^;aadA2^;strB.v1*	-	-	qnrB19^	-	-	-	-	sul1;sul2	tet(B).v2*;tet(D)	-	dfrA12	TEM-1D.v1^
GCA_003321385.1	Klebsiella pneumoniae	strong	358	36436	148663	5586238	no	-	ST340	1	1	8	14	ybt 9; ICEKp3 (truncated)	419-2LV	-	0	-	0	-	0	-	0	-	wzi50	KL15	?-	Good	0.9979	KL15_10_wcsR	O4	O4	none	Very high	0.9966		aac(3)-IId^;aadA2^;aph3-Ia.v1^;strA.v1;strB.v1	-	-	qnrB19^	-	mphA	-	-	sul1	tet(B).v2*;tet(D)	-	dfrA12;dfrA14.v2*	TEM-1D.v1^
GCA_003321395.1	Klebsiella pneumoniae	strong	2415	3705	36714	5585040	no	N50	ST340	0	3	10	15	-	0	-	0	-	0	-	0	-	0	-	wzi50	KL15	?-	Good	0.998	KL15_01_galF,KL15_10_wcsR	O4	O4	none	Very high	0.9966		aac(3)-IId^;aadA2^;aph3-Ia.v1^;strB.v1*	-	-	qnrB19^	-	mphA	-	-	sul1;sul2	tet(B).v2*;tet(D)	-	dfrA12;dfrA14.v2*	TEM-1D.v1^
GCA_003321425.1	Klebsiella pneumoniae	strong	414	28645	90770	5223368	no	-	ST437	0	3	7	6	-	0	-	0	-	0	-	0	-	0	-	wzi109	unknown (best match = KL50)	?-*	None	0.9404	KL50_04_wza,KL50_05_wbaZ,KL50_06_wbaP,KL50_07_wcuU,KL50_08_wcuH,KL50_09_wzx,KL50_10	unknown (best match = OL102)	unknown	-	None	0.7384	OL102_01_rfbB,OL102_02_rfbA,OL102_03_rfbD,OL102_04_rfbC,OL102_05_wbbL,OL102_06_rhamnan,OL102_07_wzm,OL102_08_wzt	aadA2?;aph3-Ia.v1^	-	-	-	-	mphA	-	-	sul1	-	-	dfrA30*	-
GCA_003321465.1	Klebsiella pneumoniae	strong	2210	4348	59219	5783347	no	N50	ST11	2	3	10	10	ybt unknown	0	clb 3 (incomplete) (truncated)	17-4LV	-	0	-	0	-	0	-	wzi64	unknown (best match = KL64)	?-+	None	0.9977	KL64_02_cpsACP,KL64_03_wzi,KL64_08_wcoV,KL64_11_wcoU,KL64_12_wcoT,KL64_19_manB	O2v1	O2	?-	Good	0.9837	O1/O2v1_01_wzm	aac(3)-IIa.v1;aac(6')-Ib10*	-	-	-	-	-	catA1^	-	sul1	tet(A).v1	-	dfrA30*	OXA-2;TEM-1D.v1^
GCA_003325525.1	Klebsiella pneumoniae	strong	214	82619	269113	5577178	no	-	ST442	0	1	8	14	-	0	-	0	-	0	-	0	-	0	-	wzi154	KL107	none	Very high	0.9998		O2v2	O2	none	Very high	0.9837		aac(3)-IIa.v1;aac(6')-Ib10*;aadA2;rmtG	-	-	-	-	-	catII.2*;cmlA4*	-	sul1;sul2	tet(D)	-	dfrA15.v2*	OXA-2;SCO-1;TEM-1D.v1^
GCA_003325795.1	Klebsiella pneumoniae	strong	4149	1941	37483	5541969	no	N50	ST16-1LV	0	1	9	8	-	0	-	0	-	0	-	0	-	0	-	wzi50	unknown (best match = KL51)	?-	None	0.997	KL51_07_wcaJ,KL51_08_wcpB,KL51_09_wzy,KL51_10_wcuF,KL51_11_wcpA,KL51_12_wzx,KL51_13,KL51_14_wcoZ	O3b	O3b	?-	Good	0.9887	O3b_02_manB	aac(6')-Ib-cr.v2;aadA2^	-	-	-	-	mphA	CatB4.v1?	-	sul2	-	-	dfrA12	OXA-1
GCA_003326285.1	Klebsiella pneumoniae	strong	157	167899	469382	5770041	no	-	ST258	0	3	11	17	-	0	-	0	-	0	-	0	-	0	-	wzi154	KL107	none	Very high	0.9999		O2v2	O2	none	Very high	0.9838		aac(3)-IId^;aadA2^;aph3-Ia.v1^;rmtB;sat-2;strA.v1^;strB.v1	-	-	-	-	erm(42)*;mphA	catA1^	-	sul1;sul2	tet(G).v1	-	dfrA12	TEM-1D.v1^
GCA_003326295.1	Klebsiella pneumoniae	strong	152	218433	464981	6155743	no	-	ST11	2	2	9	9	ybt 0; ICEKp10	346	clb 3 (incomplete) (truncated)	17-3LV	-	0	-	0	-	0	-	wzi64	KL64	none	Very high	0.9996		O2v1	O2	none	Very high	0.9864		aac(3)-IIa.v1	-	-	-	-	-	catA1^	-	sul1	tet(A).v1	-	dfrA30*	OXA-2;TEM-1D.v1^
GCA_003326305.1	Klebsiella pneumoniae	strong	170	203938	786404	5778279	no	-	ST258	0	3	11	17	-	0	-	0	-	0	-	0	-	0	-	wzi154	KL107	none	Very high	0.9999		O2v2	O2	none	Very high	0.9838		aac(3)-IId^;aadA2^;aph3-Ia.v1^;rmtB;sat-2;strA.v1^;strB.v1	-	-	-	-	erm(42)*;mphA	catA1^	-	sul1;sul2	tet(G).v1	-	dfrA12	TEM-1D.v1^
GCA_003326315.1	Klebsiella pneumoniae	strong	173	168055	786403	5777221	no	-	ST258	0	3	11	17	-	0	-	0	-	0	-	0	-	0	-	wzi154	KL107	?	Good	0.9999		O2v2	O2	none	Very high	0.9838		aac(3)-IId^;aadA2^;aph3-Ia.v1^;rmtB;sat-2;strA.v1^;strB.v1	-	-	-	-	erm(42)*;mphA	catA1^	-	sul1;sul2	tet(G).v1	-	dfrA12	TEM-1D.v1^
GCA_003326365.1	Klebsiella pneumoniae	strong	156	203938	786404	5773337	no	-	ST258	0	3	11	17	-	0	-	0	-	0	-	0	-	0	-	wzi154	KL107	none	Very high	0.9999		O2v2	O2	none	Very high	0.9837		aac(3)-IId^;aadA2^;aph3-Ia.v1^;rmtB;sat-2;strA.v1^;strB.v1	-	-	-	-	erm(42)*;mphA	catA1^	-	sul1;sul2	tet(G).v1	-	dfrA12	TEM-1D.v1^
GCA_003326375.1	Klebsiella pneumoniae	strong	158	209648	839817	5628566	no	-	ST437	0	3	10	10	-	0	-	0	-	0	-	0	-	0	-	wzi109	KL36	none	Very high	0.9989		O4	O4	none	Very high	0.9971		aac(6')-Ib-cr.v2;aadA2;aph3-Ia.v1^	-	-	-	-	mphA	CatB4.v1	-	sul1	tet(A).v1	-	dfrA30*	OXA-1
GCA_003326385.1	Klebsiella pneumoniae	strong	886	12739	68933	5758197	no	-	ST11	2	3	9	10	ybt 0; ICEKp10 (incomplete) (truncated)	346-4LV	clb 3	17	-	0	-	0	-	0	-	wzi64	KL64	?-	Good	0.9999	KL64_02_cpsACP,KL64_12_wcoT	O2v1	O2	none	Very high	0.9864		aac(6')-Ib10*;aadA2^;aph3-Ia.v1^	-	-	-	-	mphA	catA1^	-	sul1	-	-	dfrA12	OXA-2;TEM-1D.v1^
GCA_003326395.1	Klebsiella pneumoniae	strong	219	293328	712090	5756255	no	-	ST16	0	2	10	11	-	0	-	0	-	0	-	0	-	0	-	wzi50	unknown (best match = KL51)	?-	None	0.9993	KL51_09_wzy,KL51_10_wcuF,KL51_11_wcpA,KL51_14_wcoZ	O3b	O3b	none	Very high	0.9908		aac(6')-Ib-cr.v2;aadA2^;aph3-Ia.v1^	-	-	-	-	mphA	CatB4.v1	-	sul2	tet(A).v1	-	dfrA12	OXA-1
GCA_003326435.1	Klebsiella pneumoniae	strong	1009	12244	75517	6324264	no	-	ST11	2	3	10	15	ybt 0; ICEKp10	346-1LV	clb 3	17-1LV	-	0	-	0	-	0	-	wzi27	unknown (best match = KL27)	?-	None	0.9999	KL27_06_wzc,KL27_08_wckI,KL27_09_wckS,KL27_10_wckR,KL27_11_wzy,KL27_12_wzx,KL27_13_wckQ,KL27_15_wctE,KL27_16_wctF	unknown (best match = O2v1)	unknown	?-+	None	0.9536	O1/O2v1_01_wzm,O1/O2v1_07_kfoC	aac(3)-IIa.v1;aac(6')-Ib10*;aac(6')-Iq^;aph3-Ia.v1^	-	-	-	-	mphA	catA1^;catII.2*;cmlA4*	-	sul1;sul2	-	-	dfrA15.v2*	OXA-2;TEM-1D.v1^
GCA_003326465.1	Klebsiella pneumoniae	strong	2066	4919	51369	5972073	no	N50	ST23-1LV	5	3	6	5	ybt 1; ICEKp10 (incomplete) (truncated)	339-4LV	clb 2 (truncated)	29-2LV	iuc 1 (incomplete)	1-1LV	iro 1	2	-	0	-	wzi1	unknown (best match = KL1)	?-+	None	0.9982	KL1_05_wzb,KL1_09_wzy,KL1_15_wcaI,KL1_19_manB	O2v2	O2	?-	Good	0.9865	O1/O2v2_03_wbbM	aac(3)-IIa.v1	-	-	-	-	-	-	-	sul1	-	-	-	OXA-2
GCA_003327505.1	Klebsiella pneumoniae	strong	1540	6562	77518	5835413	no	N50	ST11	2	1	8	9	ybt 17; ICEKp10 (truncated)	269-2LV	clb 3 (incomplete)	19-3LV	-	0	-	0	-	0	-	wzi27	unknown (best match = KL27)	?-	None	1	KL27_06_wzc,KL27_07_wcaJ,KL27_09_wckS,KL27_11_wzy,KL27_14_wcuJ,KL27_16_wctF	O2v2	O2	?-	Good	0.984	O1/O2v2_07_kfoC	aac(3)-IIa.v1;aac(6')-Ib10*;aadA2^	-	-	-	-	-	catA1^	-	sul1	-	-	dfrA12	OXA-2;TEM-1D.v1^
GCA_003327515.1	Klebsiella pneumoniae	strong	1077	8961	53366	5333862	no	N50	ST437	0	3	7	6	-	0	-	0	-	0	-	0	-	0	-	wzi109	KL36	?-	Good	0.9989	KL36_04_wza,KL36_14_wcuM	O4	O4	none	Very high	0.9972		aadA2?;aph3-Ia.v1^	-	-	-	-	mphA	-	-	sul1	-	-	dfrA30*	-
GCA_003327585.1	Klebsiella pneumoniae	strong	375	40040	143344	5436540	no	-	ST340	0	3	8	9	-	0	-	0	-	0	-	0	-	0	-	wzi50	KL15	?-	Good	0.998	KL15_10_wcsR	O4	O4	none	Very high	0.9966		aadA2^;aph(3')-VIa*;aph3-Ia.v1^	-	-	-	-	mphA	-	-	sul1	-	-	dfrA12;dfrA14.v2*	-
GCA_003338595.1	Klebsiella pneumoniae	strong	515	33679	161258	5783105	no	-	ST340	0	2	9	15	-	0	-	0	-	0	-	0	-	0	-	wzi50	unknown (best match = KL107)	?-+*	None	0.8319	KL107_05_wzb,KL107_06_wzc,KL107_07_wbaP,KL107_08,KL107_09,KL107_10,KL107_11_gnd,KL107_12,KL107_13,KL107_14,KL107_15,KL107_16_ugd	unknown (best match = OL102)	unknown	-	None	0.7384	OL102_01_rfbB,OL102_02_rfbA,OL102_03_rfbD,OL102_04_rfbC,OL102_05_wbbL,OL102_06_rhamnan,OL102_07_wzm,OL102_08_wzt	aac(3)-IIa.v1^;aac(6')-Ib-cr.v2;aadA2^;strA.v1^;strB.v1	-	-	qnrB1.v2^	-	mphA	CatB4.v1?	-	sul1;sul2	-	-	dfrA12;dfrA14.v2*	TEM-1D.v1^
GCA_003432105.1	Klebsiella pneumoniae	strong	150	85714	213098	5628858	yes (196)	ambiguous_bases	ST11	1	2	9	14	ybt 9; ICEKp3	183	-	0	-	0	-	0	-	0	-	wzi50	KL15	none	Very high	0.9973		O4	O4	none	Very high	0.9966		aac(3)-IIa.v1^;aac(6')-Ib-cr.v2;aadA2^;aph3-Ia.v1^	-	-	qnrS1	-	mphA	CatB4.v1?	-	sul1	-	-	dfrA12	LAP-2;OXA-1
GCA_003576025.1	Klebsiella pneumoniae	strong	139	128013	348817	5735932	no	-	ST340	0	2	8	10	-	0	-	0	-	0	-	0	-	0	-	wzi50	KL15	none	Very high	0.9976		O4	O4	none	Very high	0.9966		aac(3)-IId^;aadA*;sat-2	-	-	qnrE1	-	-	catII.2*	-	-	tet(B).v2*	-	dfrA14.v2*	TEM-1D.v1^
GCA_003789125.1	Klebsiella pneumoniae	strong	222	263088	411914	5611167	yes (100)	ambiguous_bases	ST437	0	2	10	10	-	0	-	0	-	0	-	0	-	0	-	wzi109	KL36	?-	Good	0.9984	KL36_15	O4	O4	none	Very high	0.9973		aac(6')-Ib-cr.v2;aph3-Ia.v1^	-	-	-	-	mphA	CatB4.v1	-	sul1	tet(A).v1	-	dfrA30*	OXA-1
GCA_004284565.1	Klebsiella pneumoniae	strong	157	78215	414930	5394491	no	-	ST340	0	0	8	13	-	0	-	0	-	0	-	0	-	0	-	wzi50	KL15	none	Very high	0.9999		O4	O4	?-	Good	0.9966	O4_06_glycosyltransferase	aac(3)-IId^;aadA2^;aph3-Ia.v1^;strA.v1*;strB.v1*	-	-	qnrB19^	-	mphA	catII.2*	-	sul1;sul2	tet(D)	-	dfrA12	TEM-1D.v1^
GCA_005222595.1	Klebsiella pneumoniae	strong	115	256873	404518	5662554	no	-	ST15	0	2	9	14	-	0	-	0	-	0	-	0	-	0	-	wzi21	KL21	*	Very high	0.9857		O1v1	O1	none	Very high	0.9811		aadA*;aadA2^;aph3-Ia.v1^;strA.v1*;strB.v1*	-	-	-	-	ermB.v1*;mphA	-	-	sul1	tet(A).v1	-	dfrA12	OXA-1;OXA-9.v1
GCA_006152045.1	Klebsiella pneumoniae	strong	76	213035	359004	5307467	no	-	ST29	1	1	7	11	ybt 14; ICEKp5	151-1LV	-	0	-	0	-	0	-	0	-	wzi19	KL19	*	High	0.9491		O1v2	O1	none	Perfect	1		aac(3)-IIa.v1^;aac(6')-Ib-cr.v2;strA.v1^;strB.v1	-	-	qnrB1.v2^	-	-	-	-	sul2	tet(A).v1	-	dfrA14.v2*	OXA-1;TEM-1D.v1^
GCA_006152055.2	Klebsiella pneumoniae	strong	46	358672	712791	5201028	no	-	ST4857	0	0	0	0	-	0	-	0	-	0	-	0	-	0	-	wzi113	KL111	none	Very high	1		O3b	O3b	none	Very high	0.9917		-	-	-	-	-	-	-	-	-	-	-	-	-
GCA_006152075.1	Klebsiella pneumoniae	strong	71	261477	477981	5290075	no	-	ST29	1	1	7	11	ybt 14; ICEKp5	151	-	0	-	0	-	0	-	0	-	wzi19	KL19	?*	Good	0.9497		O1v2	O1	none	Perfect	1		aac(3)-IIa.v1^;aac(6')-Ib-cr.v2;strA.v1^;strB.v1	-	-	qnrB1.v2^	-	-	-	-	sul2	tet(A).v1	-	dfrA14.v2*	OXA-1;TEM-1D.v1^
GCA_006517515.1	Klebsiella pneumoniae	strong	194	145562	361462	5533047	no	-	ST11	1	1	9	12	ybt 9; ICEKp3	183-1LV	-	0	-	0	-	0	-	0	-	wzi50	KL15	-	High	0.9977	KL15_08_wceN,KL15_13_wckI,KL15_14_wzx	O4	O4	none	Very high	0.9966		aac(3)-IIa.v1^;aac(6')-Ib-cr.v2;aadA2^;aph3-Ia.v1^	-	-	qnrS1	-	mphA	CatB4.v1?	-	sul1	tet(A).v1	-	-	LAP-2;OXA-1
GCA_009184435.1	Klebsiella pneumoniae	strong	71	250129	718821	5558678	no	-	ST4416	0	0	2	2	-	0	-	0	-	0	-	0	-	0	-	-	KL142	none	Very high	0.9904		O2v1	O2	none	Very high	0.9877		-	-	-	-	-	-	-	-	sul1	tet(A).v1	-	-	-
GCA_009184445.1	Klebsiella pneumoniae	strong	26	604973	754798	5248219	no	-	ST661	0	0	2	2	-	0	-	0	-	0	-	0	-	0	-	wzi462	KL132	*	Very high	0.9953		O2v1	O2	none	Very high	0.9881		-	-	-	-	-	-	-	-	sul1	tet(A).v1	-	-	-
GCA_009184455.1	Klebsiella pneumoniae	strong	40	349617	1006597	5294351	no	-	ST4415	0	0	2	2	-	0	-	0	-	0	-	0	-	0	-	wzi14	KL14	?	Good	0.9988		O3b	O3b	?	Good	0.9875		-	-	-	-	-	-	-	-	sul1	tet(A).v1	-	-	-
GCA_009651015.1	Klebsiella pneumoniae	strong	71	270405	574620	5531312	yes (265)	ambiguous_bases	ST11	1	3	10	13	ybt 9; ICEKp3	183	-	0	-	0	-	0	-	0	-	wzi50	KL15	none	Very high	0.9978		O4	O4	?-	Good	0.9966	O4_06_glycosyltransferase	aac(6')-Ib-cr.v2;aadA2^;aph3-Ia.v1^	-	-	qnrS1	-	mphA	CatB4.v1	-	sul1	tet(A).v1	-	-	LAP-2;OXA-1
GCA_009651075.1	Klebsiella pneumoniae	strong	132	96415	242270	5484992	yes (910)	ambiguous_bases	ST11	1	3	9	12	ybt 9; ICEKp3	183	-	0	-	0	-	0	-	0	-	wzi50	KL15	?-	Good	0.9996	KL15_10_wcsR	O4	O4	?-	Good	0.9966	O4_06_glycosyltransferase	aac(6')-Ib-cr.v2;aadA2^;aph3-Ia.v1^	-	-	qnrS1	-	mphA	-	-	sul1	tet(A).v1	-	-	LAP-2;OXA-1
GCA_009758275.2	Klebsiella pneumoniae	strong	59	208736	624138	5209907	no	-	ST273	0	1	7	11	-	0	-	0	-	0	-	0	-	0	-	wzi50	KL15	?	Good	0.998		O4	O4	none	Very high	0.9966		aac(3)-IIa.v1^;aac(6')-Ib-cr.v2;strA.v1*;strB.v1*	-	-	qnrS1	-	-	catII.2*	-	sul2	tet(D)	-	-	OXA-1;TEM-1D.v1^
GCA_009857735.1	Klebsiella pneumoniae	strong	197	144995	324571	5611098	no	-	ST3995	1	1	8	12	ybt 9; ICEKp3	183	-	0	-	0	-	0	-	0	-	wzi137	unknown (best match = KL17)	-	None	0.9997	KL17_07_wzy,KL17_11_wctU,KL17_12_wcaJ,KL17_14_wzx	O1v1	O1	none	Very high	0.9802		aac(3)-IId^;aac(6')-Ib-cr.v2;aph3-Ia.v1^;strA.v1*;strB.v1*	-	-	-	-	-	CatB4.v1?	-	sul2	tet(D)	-	dfrA14.v2*	OXA-1;TEM-1D.v1^
GCA_009857775.1	Klebsiella pneumoniae	strong	214	144339	414038	5653174	no	-	ST3995	1	1	8	12	ybt 9; ICEKp3	183	-	0	-	0	-	0	-	0	-	wzi137	KL17	-	High	0.9998	KL17_07_wzy,KL17_12_wcaJ	O1v1	O1	none	Very high	0.9802		aac(3)-IId^;aac(6')-Ib-cr.v2;aph3-Ia.v1^;strA.v1*;strB.v1*	-	-	-	-	-	CatB4.v1?	-	sul2	tet(D)	-	dfrA14.v2*	OXA-1;TEM-1D.v1^
GCA_009898155.1	Klebsiella pneumoniae	strong	160	133959	248967	5683992	no	-	ST392	0	2	9	17	-	0	-	0	-	0	-	0	-	0	-	wzi187	KL27	-	High	0.9926	KL27_08_wckI,KL27_12_wzx,KL27_15_wctE	O4	O4	none	Very high	0.9971		aac(3)-IIa.v1^;aadA*;aph(3')-VI;strA.v1^;strB.v1	-	-	qnrB1.v2^;qnrS1	-	-	CatB4.v1?	-	sul2	tet(A).v1	-	dfrA14.v2*	OXA-1;OXA-9.v1;TEM-1D.v1^
GCA_009898185.1	Klebsiella pneumoniae	strong	163	87696	335553	5740819	no	-	ST460	0	3	8	10	-	0	-	0	-	0	-	0	-	0	-	wzi374	KL140	-	High	0.9966	KL140_07_wzy,KL140_09_wcuQ	O1v2	O1	none	Very high	0.9841		aadA1.v1^;aph(3')-VI	-	-	qnrS1	-	-	-	-	sul1	-	-	dfrA1.v2	OXA-9.v1;TEM-1D.v1^
GCA_011037215.1	Klebsiella pneumoniae	strong	536	88150	438833	6226744	no	-	ST340	2	3	11	14	ybt 0; ICEKp10	346	clb 3	17	-	0	-	0	-	0	-	wzi109	KL64	?-+	Good	0.9996	KL64_02_cpsACP,KL64_07_wzx	O4	O4	none	Very high	0.9973		aac(3)-IIa.v1;aac(3)-IId^;aph3-Ia.v1*?	-	-	-	-	mphA	catA1^	-	sul1	tet(D)	-	dfrA30*	OXA-1;OXA-2;TEM-1D.v1^
GCA_011037225.1	Klebsiella pneumoniae	strong	104	209394	527208	5651522	no	-	ST437	0	2	9	12	-	0	-	0	-	0	-	0	-	0	-	wzi109	KL36	?-	Good	0.9989	KL36_15	O4	O4	none	Very high	0.9973		aac(3)-IId^;aac(6')-Ib-cr.v2;aph3-Ia.v1*?	-	-	-	-	mphA	-	-	sul1	tet(A).v1;tet(D)	-	dfrA30*	OXA-1;TEM-1D.v1^
GCA_011037245.1	Klebsiella pneumoniae	strong	99	140361	436833	5431585	no	-	ST437	0	2	6	5	-	0	-	0	-	0	-	0	-	0	-	wzi109	unknown (best match = KL36)	?-	None	0.9987	KL36_07_wcaJ,KL36_08_wcaA,KL36_14_wcuM,KL36_15,KL36_16_wckT,KL36_17_wzx	O4	O4	none	Very high	0.9973		aph3-Ia.v1*?	-	-	-	-	mphA	-	-	sul1	-	-	dfrA30*	-
GCA_011037275.1	Klebsiella pneumoniae	strong	97	168070	839214	5641360	no	-	ST437	0	3	9	8	-	0	-	0	-	0	-	0	-	0	-	wzi109	KL36	none	Very high	0.9989		O4	O4	none	Very high	0.9973		aac(6')-Ib-cr.v2;aph3-Ia.v1*?	-	-	-	-	mphA	-	-	sul1	tet(A).v1	-	dfrA30*	OXA-1
GCA_011037295.1	Klebsiella pneumoniae	strong	107	208002	527140	5650788	no	-	ST437	0	2	9	12	-	0	-	0	-	0	-	0	-	0	-	wzi109	KL36	none	Very high	0.9989		O4	O4	none	Very high	0.9973		aac(3)-IId^;aac(6')-Ib-cr.v2;aph3-Ia.v1*?	-	-	-	-	mphA	-	-	sul1	tet(A).v1;tet(D)	-	dfrA30*	OXA-1;TEM-1D.v1^
GCA_011037315.1	Klebsiella pneumoniae	strong	95	274582	839214	5525849	no	-	ST437	0	2	7	7	-	0	-	0	-	0	-	0	-	0	-	wzi109	KL36	?	Good	0.9989		O4	O4	none	Very high	0.9973		aac(6')-Ib-cr.v2;aph3-Ia.v1*?	-	-	-	-	mphA	-	-	sul1	-	-	dfrA30*	OXA-1
GCA_011037335.1	Klebsiella pneumoniae	strong	108	183752	655464	5734210	no	-	ST437	0	3	10	10	-	0	-	0	-	0	-	0	-	0	-	wzi109	KL36	?-	Good	0.9989	KL36_14_wcuM	O4	O4	none	Very high	0.9973		aac(6')-Ib-cr.v2;aph(3')-VIa*;aph3-Ia.v1*?	-	-	-	-	mphA	-	-	sul1	tet(A).v1	-	dfrA30*	OXA-1
GCA_011037345.1	Klebsiella pneumoniae	strong	109	204568	839095	5413435	no	-	ST437	2	2	5	4	ybt 0; ICEKp10	346-1LV	clb 3	17-1LV	-	0	-	0	-	0	-	wzi109	KL36	none	Very high	0.9989		O4	O4	none	Very high	0.9972		aph3-Ia.v1^	-	-	-	-	-	-	-	sul1	-	-	dfrA30*	-
GCA_011037375.1	Klebsiella pneumoniae	strong	101	209392	839244	5651415	no	-	ST437	0	2	9	12	-	0	-	0	-	0	-	0	-	0	-	wzi109	KL36	none	Very high	0.9989		O4	O4	none	Very high	0.9973		aac(3)-IId^;aac(6')-Ib-cr.v2;aph3-Ia.v1*?	-	-	-	-	mphA	-	-	sul1	tet(A).v1;tet(D)	-	dfrA30*	OXA-1;TEM-1D.v1^
GCA_011037395.1	Klebsiella pneumoniae	strong	321	59853	279852	5708807	no	-	ST437	0	3	9	9	-	0	-	0	-	0	-	0	-	0	-	wzi109	unknown (best match = KL36)	?-	None	0.9987	KL36_06_wzc,KL36_08_wcaA,KL36_13_wckE,KL36_14_wcuM,KL36_15,KL36_16_wckT,KL36_17_wzx,KL36_19_rmlD	O4	O4	?-	Good	0.9973	O4_03_hypothetical,O4_06_glycosyltransferase	aac(6')-Ib-cr.v2;aph(3')-VIa*;aph3-Ia.v1*?	-	-	-	-	mphA	-	-	sul1	tet(A).v1	-	dfrA30*	-
GCA_011037415.1	Klebsiella pneumoniae	strong	122	302979	491044	5561956	no	-	ST437	0	2	9	14	-	0	-	0	-	0	-	0	-	0	-	wzi109	KL36	?-	Good	0.9989	KL36_07_wcaJ	O4	O4	none	Very high	0.9972		aac(3)-IId^;aac(6')-Ib-cr.v2;aph3-Ia.v1*?	-	-	qnrB1.v1	-	ermB.v1*;mphA	-	-	sul1	tet(A).v1;tet(D)	-	dfrA30*	OXA-1;TEM-1D.v1^
GCA_011037435.1	Klebsiella pneumoniae	strong	131	203685	469608	5648525	no	-	ST437	0	2	9	10	-	0	-	0	-	0	-	0	-	0	-	wzi109	KL36	?-	Good	0.9989	KL36_14_wcuM,KL36_16_wckT	O4	O4	none	Very high	0.9973		aac(6')-Ib-cr.v2;aph3-Ia.v1*?	-	-	-	-	mphA	-	-	sul1	tet(A).v1;tet(D)	-	dfrA30*	TEM-1D.v1^
GCA_011037455.1	Klebsiella pneumoniae	strong	131	222270	519488	5826090	no	-	ST11	2	3	6	4	ybt 0; ICEKp10	346	clb 3	17	-	0	-	0	-	0	-	wzi64	KL64	?-	Good	0.9999	KL64_07_wzx,KL64_13_wcsF	O2v1	O2	none	Very high	0.9864		aph(3')-VIa*	-	-	-	-	-	-	-	-	tet(A).v1	-	dfrA30*	-
GCA_011037475.1	Klebsiella pneumoniae	strong	121	138898	351153	5620346	no	-	ST11	1	2	8	13	ybt 9; ICEKp3	183	-	0	-	0	-	0	-	0	-	wzi50	unknown (best match = KL15)	?-	None	0.9982	KL15_08_wceN,KL15_09_wceM,KL15_10_wcsR,KL15_11_wcaN	O4	O4	none	Very high	0.9966		aac(3)-IIa.v1^;aac(6')-Ib-cr.v2;aadA2^;aph3-Ia.v1^	-	-	qnrS1	-	mphA	-	-	sul1;sul2	-	-	dfrA12	LAP-2;OXA-1
GCA_011037495.1	Klebsiella pneumoniae	strong	175	170244	445354	5937904	no	-	ST11	2	2	7	6	ybt 0; ICEKp10	346	clb 3 (truncated)	17-1LV	-	0	-	0	-	0	-	wzi64	KL64	?-	Good	0.9999	KL64_08_wcoV,KL64_12_wcoT	O2v1	O2	?-	Good	0.9864	O1/O2v1_03_wbbM	-	-	-	-	-	mphA	-	-	sul2	tet(A).v1	-	dfrA30*	OXA-2
GCA_011037515.1	Klebsiella pneumoniae	strong	113	216160	518342	5834172	no	-	ST11	2	2	8	8	ybt 0; ICEKp10	346	clb 3	17	-	0	-	0	-	0	-	wzi64	KL64	?	Good	0.9997		O2v1	O2	none	Very high	0.9861		aac(3)-IIa.v1	-	-	-	-	-	catA1^	-	sul1	tet(A).v1	-	dfrA30*	OXA-2;TEM-1D.v1^
GCA_011037535.1	Klebsiella pneumoniae	strong	200	170244	350623	6099598	no	-	ST11	2	2	9	13	ybt 0; ICEKp10	346-1LV	clb 3	17	-	0	-	0	-	0	-	wzi64	KL64	?-	Good	1	KL64_12_wcoT	O2v1	O2	?-	Good	0.9864	O1/O2v1_02_wzt	aac(3)-IIa.v1;aph(6)-Id.v2?;aph3-Ia.v1^;strA.v1^	-	-	-	-	mphA	catA1^	-	sul1;sul2^	tet(A).v2	-	-	OXA-2;TEM-1D.v1^
GCA_011037555.1	Klebsiella pneumoniae	strong	216	114932	288542	5539661	no	-	ST11	1	2	8	10	ybt 9; ICEKp3	183	-	0	-	0	-	0	-	0	-	wzi50	KL15	?-	Good	0.9997	KL15_09_wceM,KL15_10_wcsR,KL15_13_wckI	O4	O4	?-	Good	0.9966	O4_06_glycosyltransferase	aac(3)-IIa.v1^;aac(6')-Ib-cr.v2;aadA2^	-	-	qnrS1	-	mphA	-	-	sul1	tet(A).v1	-	-	LAP-2
GCA_011037575.1	Klebsiella pneumoniae	strong	94	212196	458648	5517548	no	-	ST11	1	2	8	12	ybt 9; ICEKp3	183	-	0	-	0	-	0	-	0	-	wzi50	KL15	?-	Good	0.9978	KL15_10_wcsR	O4	O4	none	Very high	0.9966		aac(3)-IIa.v1^;aac(6')-Ib-cr.v2;aadA2^;sat-2	-	-	qnrS1	-	mphA	-	-	sul1	tet(A).v1	-	-	LAP-2;OXA-1
GCA_011037595.1	Klebsiella pneumoniae	strong	161	131725	393092	5848425	no	-	ST11	2	2	8	10	ybt 0; ICEKp10	346	clb 3	17	-	0	-	0	-	0	-	wzi64	unknown (best match = KL64)	?-	None	1	KL64_06_wzc,KL64_07_wzx,KL64_10_wzy,KL64_11_wcoU,KL64_12_wcoT,KL64_13_wcsF	O2v1	O2	?-	Good	0.9864	O1/O2v1_04_glf	aac(3)-IIa.v1;aac(6')-Ib-cr.v2;aph3-Ia.v1^	-	-	-	-	-	catA1^	-	sul1	tet(A).v1	-	dfrA30*	OXA-1;TEM-1D.v1^
GCA_011037615.1	Klebsiella pneumoniae	strong	169	195579	467175	5866776	no	-	ST11	2	2	8	10	ybt 0; ICEKp10	346	clb 3	17	-	0	-	0	-	0	-	-	unknown (best match = KL64)	?-	None	0.9906	KL64_01_galF,KL64_02_cpsACP,KL64_03_wzi,KL64_04_wza,KL64_05_wzb,KL64_06_wzc,KL64_07_wzx,KL64_11_wcoU,KL64_12_wcoT	O2v1	O2	?	Good	0.9864		aac(3)-IIa.v1;aadA2^;aph3-Ia.v1^	-	-	-	-	mphA	catA1^	-	sul1	-	-	dfrA12	OXA-2;TEM-1D.v1^
GCA_011037635.1	Klebsiella pneumoniae	strong	693	88611	326739	6377866	no	-	ST11	2	2	8	11	ybt 0; ICEKp10	346	clb 3	17	-	0	-	0	-	0	-	wzi154	unknown (best match = KL64)	?-+*	None	0.9509	KL64_05_wzb,KL64_06_wzc,KL64_07_wzx,KL64_11_wcoU,KL64_12_wcoT	O2v1	O2	?-	Good	0.985	O1/O2v1_03_wbbM,O1/O2v1_04_glf,O1/O2v1_05_wbbN	aac(3)-IIa.v1;aadA2^;aph3-Ia.v1^;rmtB;sat-2	-	-	-	-	mphA	catA1^	-	sul1	-	-	dfrA12	OXA-2
GCA_011037655.1	Klebsiella pneumoniae	strong	195	107646	330562	6069771	no	-	ST11	2	2	9	11	ybt 0; ICEKp10	346	clb 3	17	-	0	-	0	-	0	-	wzi64	KL64	?-	Good	1	KL64_11_wcoU,KL64_12_wcoT	O2v1	O2	none	Very high	0.9864		aac(3)-IIa.v1;aadA2^;aph3-Ia.v1^	-	-	-	-	mphA	catA1^	-	sul1	-	-	dfrA12	OXA-2;TEM-1D.v1^
GCA_011037675.1	Klebsiella pneumoniae	strong	224	134133	367023	5915901	no	-	ST11	2	3	9	8	ybt 0; ICEKp10	346	clb 3	17	-	0	-	0	-	0	-	wzi64	KL64	?-	Good	0.9996	KL64_12_wcoT	O2v1	O2	none	Very high	0.9864		aac(3)-IIa.v1	-	-	-	-	-	catA1^	-	sul1	-	-	dfrA30*	OXA-2;TEM-1D.v1^
GCA_011037685.1	Klebsiella pneumoniae	strong	935	69118	341457	6302721	no	-	ST11	1	2	9	16	ybt 9; ICEKp3	183	-	0	-	0	-	0	-	0	-	wzi154	KL15	?	Good	0.9978		O4	O4	?-	Good	0.9966	O4_06_glycosyltransferase	aac(6')-Ib-cr.v2;aadA2^;aph3-Ia.v1*;rmtB;sat-2	-	-	qnrS1	-	mphA	catA1^	-	sul1	tet(G).v1	-	-	LAP-2;OXA-1;TEM-1D.v1^
GCA_011037715.1	Klebsiella pneumoniae	strong	110	209336	412368	5807916	no	-	ST11	2	2	3	2	ybt 0; ICEKp10	346	clb 3	17	-	0	-	0	-	0	-	wzi64	KL64	?-	Good	0.9997	KL64_12_wcoT	O2v1	O2	none	Very high	0.9864		-	-	-	-	-	-	-	-	-	-	-	dfrA30*	-
GCA_011037755.1	Klebsiella pneumoniae	strong	186	95038	495299	5874108	no	-	ST11	2	2	9	9	ybt 0; ICEKp10	346	clb 3 (incomplete)	17-1LV	-	0	-	0	-	0	-	wzi64	KL64	none	Very high	0.9996		O2v1	O2	none	Very high	0.9862		aac(3)-IIa.v1	-	-	-	-	-	catA1^	-	sul1	tet(A).v1	-	dfrA30*	OXA-2;TEM-1D.v1^
GCA_011037775.1	Klebsiella pneumoniae	strong	332	43817	145012	5848616	no	-	ST11	2	2	9	9	ybt 0; ICEKp10	346	clb 3	17	-	0	-	0	-	0	-	wzi64	unknown (best match = KL64)	?-	None	0.9994	KL64_06_wzc,KL64_07_wzx,KL64_08_wcoV,KL64_09,KL64_10_wzy,KL64_11_wcoU,KL64_12_wcoT,KL64_13_wcsF,KL64_15_wbaZ	O2v1	O2	-	Good	0.9862	O1/O2v1_01_wzm	aac(3)-IIa.v1	-	-	-	-	-	catA1^	-	sul1	tet(A).v1	-	dfrA30*	OXA-2;TEM-1D.v1^
GCA_011037865.1	Klebsiella pneumoniae	strong	120	137155	468922	5974887	no	-	ST258	0	2	10	16	-	0	-	0	-	0	-	0	-	0	-	wzi154	KL107	none	Very high	0.9999		O2v2	O2	none	Very high	0.9838		aac(3)-IId^;aadA2^;aph3-Ia.v1^;rmtB;sat-2;strA.v1^;strB.v1	-	-	-	-	erm(42)*;mphA	catA1^	-	sul2	tet(G).v1	-	dfrA12	TEM-1D.v1^
GCA_011037885.1	Klebsiella pneumoniae	strong	159	112310	328779	5982071	no	-	ST258	0	2	10	16	-	0	-	0	-	0	-	0	-	0	-	wzi154	KL107	none	Very high	0.9999		O2v2	O2	none	Very high	0.9838		aac(3)-IId^;aadA2^;aph3-Ia.v1^;rmtB;sat-2;strA.v1^;strB.v1	-	-	-	-	erm(42)*;mphA	catA1^	-	sul2	tet(G).v1	-	dfrA12	TEM-1D.v1^
GCA_011037925.1	Klebsiella pneumoniae	strong	152	130361	468913	5817672	no	-	ST258	0	2	10	14	-	0	-	0	-	0	-	0	-	0	-	wzi154	KL107	?	Good	0.9999		O2v2	O2	none	Very high	0.9838		aac(3)-IId^;aadA2^;aph3-Ia.v1^;sat-2;strA.v1^;strB.v1	-	-	-	-	mphA	catA1^	-	sul2	tet(G).v1	-	dfrA12	TEM-1D.v1^
GCA_011037945.1	Klebsiella pneumoniae	strong	125	203677	468922	5812188	no	-	ST258	0	2	9	15	-	0	-	0	-	0	-	0	-	0	-	-	unknown (best match = KL107)	?-	None	0.9999	KL107_03_wzi,KL107_04_wza,KL107_05_wzb,KL107_06_wzc,KL107_07_wbaP	O2v2	O2	none	Very high	0.9838		aac(3)-IId^;aadA2^;aph3-Ia.v1^;rmtB;sat-2;strA.v1^;strB.v1	-	-	-	-	erm(42)*;mphA	catA1^	-	sul2	tet(G).v1	-	dfrA12	-
GCA_011037955.1	Klebsiella pneumoniae	strong	192	92164	248302	5775188	no	-	ST258	0	2	10	16	-	0	-	0	-	0	-	0	-	0	-	wzi154	KL107	?	Good	0.9999		O2v2	O2	?-	Good	0.9838	O1/O2v2_06_wbbO	aac(3)-IId^;aadA2^;aph3-Ia.v1^;rmtB;sat-2;strA.v1^;strB.v1	-	-	-	-	erm(42)*;mphA	catA1^	-	sul2	tet(G).v1	-	dfrA12	TEM-1D.v1^
GCA_011037995.1	Klebsiella pneumoniae	strong	170	135147	468922	5981238	no	-	ST258	0	2	9	13	-	0	-	0	-	0	-	0	-	0	-	wzi154	KL107	?	Good	0.9999		O2v2	O2	none	Very high	0.9838		aac(3)-IId^;aadA2^;aph3-Ia.v1^;sat-2;strA.v1^;strB.v1	-	-	-	-	-	catA1^	-	sul2	tet(G).v1	-	dfrA12	TEM-1D.v1^
GCA_011038015.1	Klebsiella pneumoniae	strong	140	137158	468917	5978204	no	-	ST258	0	2	10	15	-	0	-	0	-	0	-	0	-	0	-	wzi154	KL107	none	Very high	0.9998		O2v2	O2	none	Very high	0.9838		aac(3)-IId^;aadA2^;aph3-Ia.v1^;rmtB;sat-2;strA.v1^;strB.v1	-	-	-	-	mphA	catA1^	-	sul2	tet(G).v1	-	dfrA12	TEM-1D.v1^
GCA_011038035.1	Klebsiella pneumoniae	strong	248	157434	468910	5933215	no	-	ST258	0	2	10	15	-	0	-	0	-	0	-	0	-	0	-	wzi154	KL107	?-	Good	0.9994	KL107_07_wbaP	O2v2	O2	none	Very high	0.9838		aac(3)-IId^;aadA2^;rmtB;sat-2;strA.v1^;strB.v1	-	-	-	-	erm(42)*;mphA	catA1^	-	sul2	tet(G).v1	-	dfrA12	TEM-1D.v1^
GCA_011038055.1	Klebsiella pneumoniae	strong	116	157570	468844	5980228	no	-	ST258	0	2	10	15	-	0	-	0	-	0	-	0	-	0	-	wzi154	KL107	none	Very high	0.9999		O2v2	O2	none	Very high	0.9838		aac(3)-IId^;aadA2^;aph3-Ia.v1^;rmtB;sat-2;strA.v1^;strB.v1	-	-	-	-	mphA	catA1^	-	sul2	tet(G).v1	-	dfrA12	TEM-1D.v1^
GCA_011038065.1	Klebsiella pneumoniae	strong	294	104175	468919	5959962	yes (1)	ambiguous_bases	ST258	0	2	9	13	-	0	-	0	-	0	-	0	-	0	-	wzi154	KL107	?-	Good	0.9998	KL107_09	O2v2	O2	none	Very high	0.9838		aac(3)-IId^;aph3-Ia.v1*;rmtB;sat-2;strA.v1^	-	-	-	-	mphA	catA1^	-	sul1;sul2	tet(G).v1	-	dfrA12	-
GCA_011038095.1	Klebsiella pneumoniae	strong	115	162893	370987	5774262	no	-	ST258	0	2	10	15	-	0	-	0	-	0	-	0	-	0	-	wzi154	KL107	?	Good	0.9999		O2v2	O2	none	Very high	0.9838		aac(3)-IId^;aadA2^;aph3-Ia.v1^;rmtB;sat-2;strA.v1^;strB.v1	-	-	-	-	mphA	catA1^	-	sul2	tet(G).v1	-	dfrA12	TEM-1D.v1^
GCA_011038115.1	Klebsiella pneumoniae	strong	122	137155	328779	5768050	no	-	ST258	0	2	10	16	-	0	-	0	-	0	-	0	-	0	-	wzi154	KL107	none	Very high	0.9998		O2v2	O2	?-	Good	0.9838	O1/O2v2_06_wbbO	aac(3)-IId^;aadA2^;aph3-Ia.v1^;rmtB;sat-2;strA.v1^;strB.v1	-	-	-	-	erm(42)*;mphA	catA1^	-	sul2	tet(G).v1	-	dfrA12	TEM-1D.v1^
GCA_011038135.1	Klebsiella pneumoniae	strong	132	135785	328779	5769912	no	-	ST258	0	2	10	15	-	0	-	0	-	0	-	0	-	0	-	wzi154	KL107	?-	Good	0.9998	KL107_09	O2v2	O2	none	Very high	0.9838		aac(3)-IId^;aadA2^;aph3-Ia.v1^;rmtB;sat-2;strA.v1^;strB.v1	-	-	-	-	mphA	catA1^	-	sul2	tet(G).v1	-	dfrA12	TEM-1D.v1^
GCA_011038155.1	Klebsiella pneumoniae	strong	127	293724	834373	5754925	no	-	ST16	0	2	7	9	-	0	-	0	-	0	-	0	-	0	-	wzi50	KL51	none	Very high	0.9994		O3b	O3b	none	Very high	0.9908		aac(6')-Ib-cr.v2;aadA2^;aph3-Ia.v1^	-	-	-	-	mphA	-	-	-	-	-	dfrA12	OXA-1;TEM-1D.v1^
GCA_011038175.1	Klebsiella pneumoniae	strong	103	310389	793920	5610159	no	-	ST16	1	3	8	9	ybt 13; ICEKp2	299	-	0	-	0	-	0	-	0	-	wzi50	KL51	none	Very high	0.9994		O3b	O3b	-	High	0.9901	O3b_08_wbdC	aac(6')-Ib-cr.v2;aadA2^;aph3-Ia.v1^	-	-	-	-	mphA	-	-	-	-	-	dfrA12	OXA-1;TEM-1D.v1^
GCA_011038195.1	Klebsiella pneumoniae	strong	93	236404	524139	5469401	no	-	ST16	0	2	3	2	-	0	-	0	-	0	-	0	-	0	-	wzi50	unknown (best match = KL51)	?-	None	0.9992	KL51_07_wcaJ,KL51_08_wcpB,KL51_09_wzy,KL51_10_wcuF,KL51_11_wcpA,KL51_14_wcoZ	O3b	O3b	none	Very high	0.9908		-	-	-	-	-	-	-	-	-	-	-	-	TEM-1D.v1^
GCA_011038215.1	Klebsiella pneumoniae	strong	140	293724	638698	5588520	no	-	ST16	1	3	9	9	ybt 13; ICEKp2 (truncated)	299-1LV	-	0	-	0	-	0	-	0	-	wzi50	KL51	?-	Good	0.9987	KL51_08_wcpB	O3b	O3b	none	Very high	0.9908		aac(6')-Ib-cr.v2;aadA2^;aph3-Ia.v1^	-	-	-	-	mphA	-	-	-	-	-	dfrA12	OXA-1
GCA_011038235.1	Klebsiella pneumoniae	strong	217	98956	337804	5722978	no	-	ST16	1	3	10	12	ybt 13; ICEKp2	299	-	0	-	0	-	0	-	0	-	wzi50	unknown (best match = KL51)	?-	None	0.9991	KL51_07_wcaJ,KL51_08_wcpB,KL51_09_wzy,KL51_11_wcpA,KL51_12_wzx,KL51_13,KL51_14_wcoZ	O3b	O3b	none	Very high	0.9908		aadA2^;aph3-Ia.v1^	-	-	-	-	mphA	-	-	sul1;sul2	tet(A).v1	-	dfrA12	OXA-1;OXA-2;TEM-1D.v1^
GCA_011038255.1	Klebsiella pneumoniae	strong	176	273342	528899	5674972	no	-	ST16	0	2	8	11	-	0	-	0	-	0	-	0	-	0	-	wzi50	unknown (best match = KL51)	?-	None	0.9992	KL51_07_wcaJ,KL51_08_wcpB,KL51_09_wzy,KL51_10_wcuF,KL51_12_wzx,KL51_13,KL51_14_wcoZ	O3b	O3b	-	High	0.9907	O3b_01_manC	aac(6')-Ib-cr.v2;aadA2^;strA.v1^;strB.v1	-	-	-	-	mphA	-	-	sul2	-	-	dfrA12	OXA-1;TEM-1D.v1^
GCA_011038265.1	Klebsiella pneumoniae	strong	146	133499	286763	5373960	no	-	ST16	0	0	2	1	-	0	-	0	-	0	-	0	-	0	-	wzi50	unknown (best match = KL51)	?-	None	0.9993	KL51_08_wcpB,KL51_09_wzy,KL51_10_wcuF,KL51_11_wcpA,KL51_13,KL51_14_wcoZ	O3b	O3b	none	Very high	0.9908		-	-	-	-	-	-	-	-	-	-	-	-	TEM-1D.v1^
GCA_011038295.1	Klebsiella pneumoniae	strong	230	205968	458634	5784109	no	-	ST16	1	0	4	4	ybt 13; ICEKp2	299	-	0	-	0	-	0	-	0	-	wzi50	unknown (best match = KL51)	?-	None	0.9993	KL51_09_wzy,KL51_10_wcuF,KL51_11_wcpA,KL51_12_wzx	O3b	O3b	none	Very high	0.9908		aac(6')-Ib-cr.v2;aph3-Ia.v1^	-	-	-	-	-	-	-	-	-	-	-	OXA-1;TEM-1D.v1^
GCA_011038315.1	Klebsiella pneumoniae	strong	191	175352	505588	5716205	no	-	ST16	0	2	9	10	-	0	-	0	-	0	-	0	-	0	-	wzi50	unknown (best match = KL51)	?-	None	0.9992	KL51_08_wcpB,KL51_09_wzy,KL51_10_wcuF,KL51_11_wcpA,KL51_13,KL51_14_wcoZ	O3b	O3b	none	Very high	0.9908		aac(6')-Ib-cr.v2;aadA2^;aph3-Ia.v1^	-	-	-	-	mphA	-	-	sul2	tet(A).v1	-	dfrA12	OXA-1
GCA_011038335.1	Klebsiella pneumoniae	strong	178	199222	584230	5884393	no	-	ST16	1	3	8	10	ybt 13; ICEKp2	299	-	0	-	0	-	0	-	0	-	wzi50	unknown (best match = KL51)	?-	None	0.999	KL51_08_wcpB,KL51_09_wzy,KL51_11_wcpA,KL51_12_wzx,KL51_14_wcoZ	O3b	O3b	none	Very high	0.9907		aac(6')-Ib-cr.v2;aadA2^;aph3-Ia.v1^;sat-2	-	-	-	-	mphA	-	-	-	-	-	dfrA12	OXA-1;TEM-1D.v1^
GCA_011038355.1	Klebsiella pneumoniae	strong	208	259022	503557	5791009	no	-	ST16	1	3	8	8	ybt 13; ICEKp2	299	-	0	-	0	-	0	-	0	-	wzi50	unknown (best match = KL51)	?-	None	0.9989	KL51_08_wcpB,KL51_09_wzy,KL51_11_wcpA,KL51_13,KL51_14_wcoZ	O3b	O3b	none	Very high	0.9908		aac(6')-Ib-cr.v2;aadA2^;aph3-Ia.v1^	-	-	-	-	mphA	-	-	-	-	-	dfrA12	-
GCA_011038365.1	Klebsiella pneumoniae	strong	137	303745	694307	5507670	no	-	ST16	0	2	8	11	-	0	-	0	-	0	-	0	-	0	-	wzi50	KL51	?-	Good	0.9993	KL51_09_wzy	O3b	O3b	none	Very high	0.9908		aac(3)-IId^;aadA2^;rmtB;strA.v1^;strB.v1	-	-	-	-	-	-	-	sul2	tet(G).v1*	-	dfrA12	TEM-1D.v1^
GCA_011038395.1	Klebsiella pneumoniae	strong	151	310391	538861	5599644	no	-	ST16	1	1	7	8	ybt 13; ICEKp2	299	-	0	-	0	-	0	-	0	-	wzi50	KL51	?-	Good	0.9993	KL51_11_wcpA,KL51_14_wcoZ	O3b	O3b	none	Very high	0.9908		aac(6')-Ib-cr.v2;aadA2^;aph3-Ia.v1^	-	-	-	-	mphA	-	-	-	-	-	dfrA12	OXA-1;TEM-1D.v1^
GCA_011038415.1	Klebsiella pneumoniae	strong	197	213062	478266	5727352	no	-	ST16	1	1	9	11	ybt 13; ICEKp2	299	-	0	-	0	-	0	-	0	-	wzi50	unknown (best match = KL51)	?-	None	0.9993	KL51_08_wcpB,KL51_09_wzy,KL51_10_wcuF,KL51_11_wcpA,KL51_12_wzx,KL51_13,KL51_14_wcoZ	O3b	O3b	none	Very high	0.9908		aadA2^;aph3-Ia.v1^	-	-	-	-	mphA	-	-	sul1;sul2	tet(A).v1	-	dfrA12	OXA-2;TEM-1D.v1^
GCA_011038425.1	Klebsiella pneumoniae	strong	133	226303	563183	5812316	no	-	ST16	1	3	8	9	ybt 13; ICEKp2	299	-	0	-	0	-	0	-	0	-	wzi50	unknown (best match = KL51)	?-	None	0.9992	KL51_07_wcaJ,KL51_09_wzy,KL51_11_wcpA,KL51_12_wzx,KL51_14_wcoZ	O3b	O3b	none	Very high	0.9908		aac(6')-Ib-cr.v2;aadA2^;aph3-Ia.v1^	-	-	-	-	mphA	-	-	-	-	-	dfrA12	OXA-1;TEM-1D.v1^
GCA_011038455.1	Klebsiella pneumoniae	strong	125	369306	505562	5604590	no	-	ST16	1	3	8	9	ybt 13; ICEKp2	299	-	0	-	0	-	0	-	0	-	wzi50	KL51	?-	Good	0.9993	KL51_09_wzy,KL51_11_wcpA	O3b	O3b	none	Very high	0.9908		aac(6')-Ib-cr.v2;aadA2^;aph3-Ia.v1^	-	-	-	-	mphA	-	-	-	-	-	dfrA12	OXA-1;TEM-1D.v1^
GCA_011038475.1	Klebsiella pneumoniae	strong	211	138289	418630	5599739	no	-	ST16	1	3	8	9	ybt 13; ICEKp2	299	-	0	-	0	-	0	-	0	-	wzi50	unknown (best match = KL51)	?-	None	0.9993	KL51_08_wcpB,KL51_09_wzy,KL51_10_wcuF,KL51_11_wcpA,KL51_12_wzx,KL51_13,KL51_14_wcoZ	O3b	O3b	none	Very high	0.9908		aac(6')-Ib-cr.v2;aadA2^;aph3-Ia.v1^	-	-	-	-	mphA	-	-	-	-	-	dfrA12	OXA-1;TEM-1D.v1^
GCA_011038495.1	Klebsiella pneumoniae	strong	202	261787	505589	5811760	no	-	ST16	0	2	6	7	-	0	-	0	-	0	-	0	-	0	-	wzi50	unknown (best match = KL51)	?-	None	0.9993	KL51_08_wcpB,KL51_09_wzy,KL51_11_wcpA,KL51_14_wcoZ	O3b	O3b	none	Very high	0.9908		aac(6')-Ib-cr.v2;aadA2^;aph3-Ia.v1^	-	-	-	-	mphA	-	-	-	-	-	dfrA12	-
GCA_011038515.1	Klebsiella pneumoniae	strong	76	322769	732363	5529009	no	-	ST16	0	3	7	7	-	0	-	0	-	0	-	0	-	0	-	wzi50	KL51	none	Very high	0.9994		O3b	O3b	none	Very high	0.9908		strA.v1^;strB.v1	-	-	qnrB19^	-	-	-	-	sul2	-	-	-	TEM-1D.v1^
GCA_011601045.1	Klebsiella pneumoniae	strong	165	129265	560122	5773191	no	-	ST258	0	2	10	15	-	0	-	0	-	0	-	0	-	0	-	wzi154	KL107	none	Very high	0.9999		O2v2	O2	?-	Good	0.9838	O1/O2v2_05_wbbN	aac(3)-IId^;aadA2^;aph3-Ia.v1^;rmtB;strA.v1^;strB.v1	-	-	-	-	erm(42)*;mphA	catA1^	-	sul2	tet(G).v1	-	dfrA12	TEM-1D.v1^
GCA_011684055.1	Klebsiella pneumoniae	strong	111	172388	444524	5685349	no	-	ST3827	0	1	6	8	-	0	-	0	-	0	-	0	-	0	-	wzi113	KL111	none	Very high	0.9999		O3b	O3b	none	Very high	0.9922		aac(3)-IId^;aadA*;sat-2	-	-	qnrE1	-	-	-	-	sul2	tet(B).v2*	-	-	TEM-1D.v1^
GCA_012102235.1	Klebsiella pneumoniae	strong	101	177552	785824	5777234	no	-	ST258	0	2	10	15	-	0	-	0	-	0	-	0	-	0	-	wzi154	KL107	none	Very high	0.9999		O2v2	O2	none	Very high	0.9838		aac(3)-IId^;aadA2^;aph3-Ia.v1^;rmtB;strA.v1^;strB.v1	-	-	-	-	erm(42)*;mphA	catA1^	-	sul2	tet(G).v1	-	dfrA12	TEM-1D.v1^
GCA_012102535.1	Klebsiella pneumoniae	strong	184	262034	801908	6128465	no	-	ST2121	0	1	9	19	-	0	-	0	-	0	-	0	-	0	-	wzi212	KL113	none	Very high	0.9997		O1v2	O1	none	Very high	0.9877		aac(3)-IId^;aac(6')-Ib-cr.v2;aadA16*;aadA2;aph3-Ia.v1;strA.v1^;strB.v1	-	-	qnrS1	-	mphA	floR.v1	-	sul1;sul1;sul2*	tet(A).v2;tet(D)	-	dfrA21;dfrA27	TEM-1D.v1^
GCA_012241595.1	Klebsiella pneumoniae	strong	64	206581	561942	5641183	no	-	ST15	1	1	9	11	ybt 10; ICEKp4	28	-	0	-	0	-	0	-	0	-	wzi24	KL24	-	High	1	KL24_13_wcuG	O1v1	O1	none	Very high	0.9852		aac(6')-Ib-cr.v2;aadA2^;aph3-Ia.v1^	-	-	-	-	mphA	CatB4.v1?	-	sul1	tet(A).v1	-	dfrA12	OXA-1;TEM-1D.v1^
GCA_012955865.1	Klebsiella pneumoniae	strong	168	204116	619533	5892877	no	-	ST11	2	2	7	7	ybt 0; ICEKp10	346-2LV	clb 3	17-3LV	-	0	-	0	-	0	-	wzi64	KL64	?-	Good	0.9996	KL64_11_wcoU,KL64_12_wcoT	O2v1	O2	none	Very high	0.9864		aac(3)-IIa.v1	-	-	-	-	-	catA1^	-	sul1	-	-	-	OXA-2;TEM-1D.v1^
GCA_012955875.1	Klebsiella pneumoniae	strong	160	184429	859484	5885377	no	-	ST11	2	2	7	7	ybt 0; ICEKp10	346-1LV	clb 3	17-1LV	-	0	-	0	-	0	-	wzi64	KL64	?-	Good	0.9997	KL64_06_wzc,KL64_12_wcoT	O2v1	O2	none	Very high	0.9864		aac(3)-IIa.v1	-	-	-	-	-	catA1^	-	sul1	-	-	-	OXA-2;TEM-1D.v1^
GCA_012955905.1	Klebsiella pneumoniae	strong	170	158227	364985	5565413	no	-	ST11	1	2	10	13	ybt 9; ICEKp3	183	-	0	-	0	-	0	-	0	-	wzi50	KL15	?-	Good	0.9983	KL15_10_wcsR	O4	O4	none	Very high	0.9966		aac(6')-Ib-cr.v2;aadA2^;aph3-Ia.v1^	-	-	qnrS1	-	mphA	CatB4.v1	-	sul1	tet(A).v1	-	dfrA12	LAP-2;OXA-1
GCA_012955925.1	Klebsiella pneumoniae	strong	112	209799	483850	5347396	no	-	ST340	0	2	5	4	-	0	-	0	-	0	-	0	-	0	-	wzi50	unknown (best match = KL15)	?-	None	0.9974	KL15_08_wceN,KL15_10_wcsR,KL15_13_wckI,KL15_14_wzx	O4	O4	none	Very high	0.9966		aph(3')-VIa*	-	-	-	-	-	-	-	-	-	-	dfrA14.v2*	-
GCA_012956605.1	Klebsiella pneumoniae	strong	155	173470	786405	5727285	no	-	ST258	0	1	9	14	-	0	-	0	-	0	-	0	-	0	-	wzi154	KL107	none	Very high	0.9998		O2v2	O2	none	Very high	0.9838		aac(3)-IId^;aadA2^;aph3-Ia.v1^;rmtB;strA.v1^;strB.v1	-	-	-	-	erm(42)*;mphA	catA1^	-	sul2	tet(G).v1	-	dfrA12	TEM-1D.v1^
GCA_012956625.1	Klebsiella pneumoniae	strong	162	172352	351027	5726425	no	-	ST258	0	1	9	14	-	0	-	0	-	0	-	0	-	0	-	wzi154	KL107	none	Very high	0.9998		O2v2	O2	none	Very high	0.9838		aac(3)-IId^;aadA2^;aph3-Ia.v1^;rmtB;strA.v1^;strB.v1	-	-	-	-	erm(42)*;mphA	catA1^	-	sul2	tet(G).v1	-	dfrA12	TEM-1D.v1^
GCA_012956645.1	Klebsiella pneumoniae	strong	139	203938	627720	5683201	no	-	ST258	0	1	9	13	-	0	-	0	-	0	-	0	-	0	-	wzi154	KL107	none	Very high	0.9998		O2v2	O2	none	Very high	0.9838		aadA2^;aph3-Ia.v1^;rmtB;strA.v1^;strB.v1	-	-	-	-	erm(42)*;mphA	catA1^	-	sul2	tet(G).v1	-	dfrA12	TEM-1D.v1^
GCA_013002785.1	Klebsiella pneumoniae	strong	150	112566	376658	5941659	no	-	ST11	2	2	8	7	ybt 17; ICEKp10	269	clb 3	19-2LV	-	0	-	0	-	0	-	wzi27	KL27	none	Very high	0.9999		O2v2	O2	none	Very high	0.9841		aph3-Ia.v1^	-	-	-	-	mphA	catA1^	-	sul1	-	-	-	OXA-2
GCA_013138485.1	Klebsiella pneumoniae	strong	76	229803	574498	5483282	yes (379)	ambiguous_bases	ST11	1	1	8	14	ybt 9; ICEKp3	183	-	0	-	0	-	0	-	0	-	wzi50	KL15	?-	Good	0.9977	KL15_08_wceN,KL15_10_wcsR	O4	O4	none	Very high	0.9966		aac(3)-IIa.v1^;aac(6')-Ib-cr.v2;aadA2^;aph(3')-IIa*;aph3-Ia.v1^	-	-	qnrS1	-	mphA	-	-	sul1	tet(A).v1	-	dfrA12	LAP-2;OXA-1
GCA_013180385.1	Klebsiella pneumoniae	strong	89	5321035	5321035	6003317	yes (3033)	ambiguous_bases	ST11-1LV	2	1	7	12	ybt 17; ICEKp10	289-3LV	clb 3	17-1LV	-	0	-	0	-	0	-	wzi27	KL27	none	Very high	0.9999		O2v2	O2	-	High	0.9842	O1/O2v2_06_wbbO	aac(3)-IIa.v1;aadA2;aadA^;aph3-Ia.v1^	-	-	-	-	-	catA1^;catII.1*;cmlA1*	-	sul1;sul3	-	-	dfrA12	TEM-1D.v1^
GCA_013180435.1	Klebsiella pneumoniae	strong	72	5222604	5222604	5483544	yes (1696)	ambiguous_bases	ST11	0	1	10	10	-	0	-	0	-	0	-	0	-	0	-	wzi64	KL64	none	Very high	1		O2v1	O2	none	Very high	0.9864		aac(3)-IIa.v1;aadA2^	-	-	-	-	mphA	catII.1*	-	sul1	tet(A).v1	-	dfrA12	OXA-2;TEM-1D.v1^
GCA_013180445.1	Klebsiella pneumoniae	strong	84	5169572	5169572	5530574	yes (1369)	ambiguous_bases	ST437-2LV	0	2	10	13	-	0	-	0	-	0	-	0	-	0	-	wzi109	KL36	none	Very high	0.9989		O4	O4	none	Very high	0.9972		aac(6')-Ib-cr.v2;aadA2?;aph3-Ia.v1^	-	-	-	-	mphA	CatB4.v1?;catA1^	-	sul1	tet(A).v1	-	dfrA30*;dfrA8	OXA-1
GCA_013180465.1	Klebsiella pneumoniae	strong	97	5227797	5227797	5597179	yes (1132)	ambiguous_bases	ST437	0	2	10	13	-	0	-	0	-	0	-	0	-	0	-	wzi109	KL36	none	Very high	0.9989		O4	O4	none	Very high	0.9972		aac(6')-Ib-cr.v2;aadA2;aph3-Ia.v1^	-	-	-	-	mphA	CatB4.v1;catA1^	-	sul1	tet(A).v1	-	dfrA30*;dfrA8	OXA-1
GCA_013180515.1	Klebsiella pneumoniae	strong	59	5173609	5173609	5513579	yes (1193)	ambiguous_bases	ST437	0	2	10	14	-	0	-	0	-	0	-	0	-	0	-	wzi109	KL36	none	Very high	0.9989		O4	O4	none	Very high	0.9973		aac(3)-IId^;aac(6')-Ib-cr.v2;aph3-Ia.v1^	-	-	-	-	mphA	CatB4.v1?	-	sul1	tet(A).v1;tet(D)	-	dfrA30*	OXA-1;TEM-1D.v1^
GCA_013180525.1	Klebsiella pneumoniae	strong	66	5187620	5187620	5549323	yes (1598)	ambiguous_bases	ST437	0	2	10	14	-	0	-	0	-	0	-	0	-	0	-	wzi109	KL36	none	Very high	0.9989		O4	O4	none	Very high	0.9973		aac(3)-IId^;aac(6')-Ib-cr.v2;aph3-Ia.v1^	-	-	qnrB1.v1	-	mphA	CatB4.v1	-	sul1	tet(A).v1;tet(D)	-	dfrA30*	OXA-1;TEM-1D.v1^
GCA_013303005.1	Klebsiella pneumoniae	strong	9	5230931	5230931	5630899	no	-	ST11	1	2	9	13	ybt 9; ICEKp3	183	-	0	-	0	-	0	-	0	-	wzi50	KL15	none	Very high	0.9995		O4	O4	none	Very high	0.9965		aac(3)-IIa.v1^;aac(6')-Ib-cr.v2;aadA2^;aph3-Ia.v1^	-	-	qnrS1	-	mphA	CatB4.v1	-	sul1	-	-	dfrA12	LAP-2;OXA-1
GCA_013372785.1	Klebsiella pneumoniae	strong	119	293544	590490	5534322	no	-	ST16	0	2	5	4	-	0	-	0	-	0	-	0	-	0	-	wzi50	KL51	none	Very high	0.9989		O3b	O3b	none	Very high	0.9908		aac(6')-Ib-cr.v2	-	-	-	-	-	-	-	-	tet(A).v1	-	-	OXA-1
GCA_013626195.1	Klebsiella pneumoniae	strong	62	251990	833564	5471158	yes (698)	ambiguous_bases	ST11	1	0	8	12	ybt 10; ICEKp4	26	-	0	-	0	-	0	-	0	-	wzi75	KL105	none	Very high	0.9996		O2v2	O2	none	Very high	0.9845		aac(3)-IIa.v1^;aac(6')-Ib-cr.v2^;aph3-Ia.v1^	-	-	qnrB19^	-	mphA	catB3.v2	arr-3	sul1;sul2	-	-	dfrA26	OXA-1;TEM-1D.v1^
GCA_014323585.1	Klebsiella pneumoniae	strong	76	203392	523290	5429382	no	-	ST437	0	3	7	6	-	0	-	0	-	0	-	0	-	0	-	wzi109	KL36	?-	Good	0.9989	KL36_07_wcaJ	O4	O4	none	Very high	0.9971		aadA2;aph3-Ia.v1^	-	-	-	-	mphA	-	-	sul1	-	-	dfrA30*	-
GCA_014323625.1	Klebsiella pneumoniae	strong	81	212151	449829	5681016	no	-	ST512	1	2	7	7	ybt 10; ICEKp4	28	-	0	-	0	-	0	-	0	-	wzi154	KL107	none	Very high	1		O2v2	O2	-	High	0.9834	O1/O2v2_06_wbbO	aac(6')-Ib'.v1;aadA2^	-	-	-	-	mphA	catA1^	-	sul1	-	-	dfrA12	-
GCA_014323715.1	Klebsiella pneumoniae	strong	67	222022	540417	5871659	no	-	ST11	2	2	3	2	ybt 0; ICEKp10	346	clb 3	17	-	0	-	0	-	0	-	wzi64	KL64	?	Good	0.9997		O2v1	O2	none	Very high	0.9864		-	-	-	-	-	-	-	-	-	-	-	dfrA30*	-
GCA_014451135.1	Klebsiella pneumoniae	strong	149	188060	331690	5434786	no	-	ST152	0	1	9	16	-	0	-	0	-	0	-	0	-	0	-	wzi110	KL149	none	Very high	0.9998		O4	O4	?	Good	0.997		aac(3)-IIa.v1^;aac(6')-Ib-cr.v2;aadA16*;strA.v1^;strB.v1	-	-	qnrB6^	-	mphA	CatB4.v1;catA1^	-	sul1;sul1;sul2	-	-	dfrA27	OXA-1;TEM-1D.v1^
GCA_014451175.1	Klebsiella pneumoniae	strong	116	241071	355444	5501345	no	-	ST152	1	3	11	16	ybt 10; ICEKp4	325	-	0	-	0	-	0	-	0	-	wzi110	KL149	none	Very high	0.9998		O4	O4	none	Very high	0.9971		aac(3)-IIa.v1^;aac(6')-Ib-cr.v2;aadA16*;strA.v1^;strB.v1	-	-	qnrB6^	-	mphA	catA1^	arr-3	sul1;sul2	-	-	dfrA27	OXA-1;TEM-1D.v1^
GCA_014451185.1	Klebsiella pneumoniae	strong	154	86361	302194	5481315	no	-	ST152	1	1	10	17	ybt 10; ICEKp4	325	-	0	-	0	-	0	-	0	-	wzi110	KL149	none	Very high	0.9998		O4	O4	none	Very high	0.997		aac(3)-IIa.v1^;aac(6')-Ib-cr.v2;aac(6')-Ib-cr.v2;aadA16*;strA.v1^;strB.v1	-	-	qnrB6^	-	mphA	catA1^	arr-3	sul1;sul1;sul2	-	-	dfrA27	OXA-1;TEM-1D.v1^
GCA_014451215.1	Klebsiella pneumoniae	strong	124	240813	577360	5649192	no	-	ST15	0	3	10	13	-	0	-	0	-	0	-	0	-	0	-	wzi154	KL107	none	Very high	0.9999		O1v2	O1	none	Very high	0.9838		aadA2^;aph3-Ia.v1^;strA.v1*;strB.v1*	-	-	-	-	ermB.v1*;mphA	CatB4.v1	-	sul1	-	-	dfrA12	OXA-1;TEM-1D.v1^
GCA_014451235.1	Klebsiella pneumoniae	strong	150	172952	384724	5511630	no	-	ST437	0	1	9	12	-	0	-	0	-	0	-	0	-	0	-	wzi109	KL36	?	Good	0.999		O4	O4	none	Very high	0.9973		aac(6')-Ib-cr.v2^;armA	-	-	qnrA1^	-	mphE.v2;msrE	catA1^;catB3.v2	arr-3	sul1	-	-	dfrA30*	OXA-1
GCA_014451245.1	Klebsiella pneumoniae	strong	110	134139	784822	5775789	no	-	ST258	0	2	9	13	-	0	-	0	-	0	-	0	-	0	-	wzi154	KL107	none	Very high	0.9999		O2v2	O2	none	Very high	0.9838		aadA2^;aph3-Ia.v1^;strA.v1^;strB.v1	-	-	-	-	erm(42)*;mphA	catA1^	-	sul1;sul2	-	-	dfrA12	TEM-1D.v1^
GCA_014451255.1	Klebsiella pneumoniae	strong	117	127208	391464	5594900	no	-	ST437	0	2	10	14	-	0	-	0	-	0	-	0	-	0	-	wzi109	KL36	?-	Good	0.9989	KL36_08_wcaA	O4	O4	none	Very high	0.9973		aac(3)-IId^;aac(6')-Ib-cr.v2;aph3-Ia.v1^	-	-	-	-	mphA	CatB4.v1	-	sul1	tet(A).v1;tet(D)	-	dfrA30*	OXA-1;TEM-105*;TEM-1D.v1^
GCA_014451275.1	Klebsiella pneumoniae	strong	146	190887	524277	5683437	no	-	ST15	0	2	10	14	-	0	-	0	-	0	-	0	-	0	-	wzi21	KL21	*	Very high	0.9857		O1v1	O1	none	Very high	0.9811		aac(6')-Ib-cr.v2;aadA2^;aph3-Ia.v1^;strA.v1*;strB.v1*	-	-	-	-	ermB.v1*;mphA	CatB4.v1	-	sul1	tet(A).v1	-	dfrA12	OXA-1
GCA_014451315.1	Klebsiella pneumoniae	strong	276	153917	551697	6150315	no	-	ST258	0	2	10	19	-	0	-	0	-	0	-	0	-	0	-	wzi109	KL107	none	Very high	0.9999		O4	O4	none	Very high	0.9973		aac(3)-IId^;aac(6')-Ib-cr.v2;aadA2^;aph3-Ia.v1^;strA.v1^;strB.v1	-	-	-	-	erm(42)*;mphA	CatB4.v1;catA1^	-	sul1;sul2	tet(A).v1;tet(D)	-	dfrA12	OXA-1;TEM-1D.v1^
GCA_014500765.1	Klebsiella pneumoniae	strong	130	240982	429835	5611795	no	-	ST15	0	2	9	12	-	0	-	0	-	0	-	0	-	0	-	wzi93	KL112	?-	Good	0.9865	KL112_13_wcuV	O1v1	O1	none	Very high	0.9852		aac(6')-Ib-cr.v2;aadA2^;strA.v1^;strB.v1	-	-	qnrB1.v2^	-	mphA	catA1^	-	sul1	-	-	dfrA12	OXA-1*?
GCA_014500785.1	Klebsiella pneumoniae	strong	140	148586	382786	5613825	no	-	ST15	0	2	8	10	-	0	-	0	-	0	-	0	-	0	-	wzi93	KL112	?-	Good	0.9863	KL112_10_wcaO,KL112_13_wcuV,KL112_14_wzx	O1v1	O1	none	Very high	0.9851		aadA2^;strA.v1^;strB.v1	-	-	-	-	mphA	catA1^	-	sul1;sul2	-	-	dfrA12	TEM-1D.v1^
GCA_014500805.1	Klebsiella pneumoniae	strong	198	94845	237405	5594112	no	-	ST15	0	2	7	9	-	0	-	0	-	0	-	0	-	0	-	wzi93	unknown (best match = KL112)	?-	None	0.9852	KL112_08,KL112_09_wzy,KL112_10_wcaO,KL112_13_wcuV,KL112_14_wzx	O1v1	O1	none	Very high	0.9852		aadA2^;strA.v1*	-	-	qnrB1.v2^	-	mphA	catA1^	-	sul1;sul2	-	-	dfrA12	-
GCA_014500815.1	Klebsiella pneumoniae	strong	96	226140	472869	5616674	no	-	ST15	0	2	9	14	-	0	-	0	-	0	-	0	-	0	-	wzi93	KL112	?-	Good	0.9865	KL112_10_wcaO	O1v1	O1	none	Very high	0.9852		aac(6')-Ib-cr.v2;aadA2^;strA.v1^;strB.v1	-	-	qnrB1.v2^	-	mphA	catA1^	-	sul1;sul2	-	-	dfrA12	OXA-1;TEM-1D.v1^
GCA_014500845.1	Klebsiella pneumoniae	strong	8	3817707	3817707	5499339	no	-	ST15	0	2	7	6	-	0	-	0	-	0	-	0	-	0	-	wzi93	KL112	none	Very high	0.9865		O1v1	O1	none	Very high	0.9852		aadA2^	-	-	-	-	mphA	catA1^	-	sul1	-	-	dfrA12	-
GCA_014500865.1	Klebsiella pneumoniae	strong	101	239511	584374	5664529	no	-	ST15	0	1	8	10	-	0	-	0	-	0	-	0	-	0	-	wzi151	KL48	?-*	Good	0.9476	KL48_12_wckU	O1v1	O1	none	Very high	0.9802		aac(6')-Ib-cr.v2;strA.v1^;strB.v1	-	-	qnrB1.v2^	-	-	CatB4.v1	-	sul2	tet(A).v1	-	dfrA14.v2*	TEM-1D.v1^
GCA_014524525.1	Klebsiella pneumoniae	strong	7	5273417	5273417	5676295	no	-	ST15	0	2	8	13	-	0	-	0	-	0	-	0	-	0	-	wzi93	unknown (best match = KL112)	-*	None	0.9852	KL112_08,KL112_10_wcaO,KL112_11_wcaN,KL112_12_wbaZ,KL112_13_wcuV	O1v1	O1	none	Very high	0.9852		aac(6')-Ib-cr.v2;aadA2^;strA.v1^;strB.v1	-	-	-	-	mphA	CatB4.v1;catA1^	-	sul1;sul2	-	-	dfrA12;dfrA14.v2*	-
GCA_014833135.1	Klebsiella pneumoniae	strong	105	194082	508596	5673648	no	-	ST15	0	3	9	9	-	0	-	0	-	0	-	0	-	0	-	wzi21	KL21	?*	Good	0.9857		O1v1	O1	none	Very high	0.9811		aac(6')-Ib-cr.v2;aadA2^	-	-	-	-	ermB.v1*;mphA	-	-	sul1	tet(A).v1	-	dfrA12	OXA-1
GCA_014894805.1	Klebsiella pneumoniae	strong	316	125761	360288	6014787	no	-	ST54	1	1	7	10	ybt 10; ICEKp4	564	-	0	-	0	-	0	-	0	-	wzi14	KL14	?-	Good	0.9983	KL14_09,KL14_19_manC,KL14_20_manB	O3b	O3b	?-	Good	0.9916	O3b_01_manC,O3b_02_manB	aac(6')-Iq^;aadA;aph(3')-VIa*	-	-	qnrB12^	-	-	catII.2*;cmlA4*	-	sul1;sul2	-	-	dfrA15.v2*	-
GCA_015666295.1	Klebsiella pneumoniae	strong	119	165405	500767	5441950	no	-	ST11	1	2	8	9	ybt 10; ICEKp4	26	-	0	-	0	-	0	-	0	-	wzi75	unknown (best match = KL107)	?-+*	None	0.87	KL107_05_wzb,KL107_06_wzc,KL107_08,KL107_09,KL107_10	O2v2	O2	?-	Good	0.9843	O1/O2v2_01_wzm	aac(3)-IIa.v1^;aph(3')-VIa*	-	-	qnrB6^	-	mphA	catB3.v2	arr-3	sul1	-	-	-	OXA-1
GCA_015666325.1	Klebsiella pneumoniae	strong	206	86418	284612	5719010	no	-	ST11	2	3	9	8	ybt 0; ICEKp10	346	clb 3	17	-	0	-	0	-	0	-	wzi64	unknown (best match = KL107)	?-+*	None	0.8814	KL107_05_wzb,KL107_06_wzc,KL107_07_wbaP,KL107_08,KL107_09,KL107_10	unknown (best match = O2v1)	unknown	?-	None	0.9868	O1/O2v1_01_wzm,O1/O2v1_06_wbbO	aac(3)-IIa.v1	-	-	-	-	mphA	catA1^	-	sul1	-	-	-	OXA-2;TEM-1D.v1^
GCA_015666395.1	Klebsiella pneumoniae	strong	97	203868	420948	5610776	no	-	ST15	1	2	7	12	ybt 9; ICEKp3	183-2LV	-	0	-	0	-	0	-	0	-	wzi24	KL24	?-	Good	0.9996	KL24_09_wcuV,KL24_14_wzy	O1v1	O1	none	Very high	0.9852		aadA*;aph(3')-VI;strA.v1*;strB.v1*	-	-	qnrS1	-	-	-	-	sul2	-	-	dfrA14.v2*	OXA-1;OXA-9.v1;TEM-1D.v1^
GCA_015666405.1	Klebsiella pneumoniae	strong	99	230747	432027	5521941	no	-	ST11	1	2	8	11	ybt 10; ICEKp4	26	-	0	-	0	-	0	-	0	-	wzi75	unknown (best match = KL105)	?-	Low	0.9999	KL105_13	O2v2	O2	none	Very high	0.9845		aac(3)-IId^;aac(6')-Ib-cr.v2;strA.v1*;strB.v1*	-	-	-	-	-	-	-	sul2	tet(D)	-	dfrA14.v2*	OXA-1;TEM-1D.v1^
GCA_015666415.1	Klebsiella pneumoniae	strong	132	152994	377398	5803634	no	-	ST11	2	3	9	9	ybt 0; ICEKp10	346	clb 3	17	-	0	-	0	-	0	-	wzi64	KL64	?-	Good	0.9997	KL64_12_wcoT	O2v1	O2	?	Good	0.9864		aac(3)-IIa.v1	-	-	-	-	mphA	catA1^	-	sul1;sul1	-	-	-	OXA-2;TEM-1D.v1^
GCA_015666445.1	Klebsiella pneumoniae	strong	141	117297	357218	5834810	no	-	ST11	2	3	9	9	ybt 0; ICEKp10	346	clb 3	17	-	0	-	0	-	0	-	wzi64	unknown (best match = KL64)	?-	None	0.9996	KL64_07_wzx,KL64_10_wzy,KL64_11_wcoU,KL64_12_wcoT	O2v1	O2	none	Very high	0.9864		aac(3)-IIa.v1	-	-	-	-	mphA	catA1^	-	sul1;sul1	-	-	-	OXA-2;TEM-1D.v1^
GCA_015666485.1	Klebsiella pneumoniae	strong	333	27740	97411	5293236	no	-	ST11	1	3	9	12	ybt 10; ICEKp4	26	-	0	-	0	-	0	-	0	-	wzi75	KL105	?-	Good	0.9999	KL105_10_wcaN,KL105_15	O2v2	O2	none	Very high	0.9845		aac(3)-IId^;aac(6')-Ib-cr.v2;strA.v1*;strB.v1*	-	-	qnrB1.v2^	-	-	-	-	sul2	tet(D)	-	dfrA14.v2*	OXA-1;TEM-1D.v1^
GCA_015666525.1	Klebsiella pneumoniae	strong	148	111381	361088	5882172	no	-	ST874	0	2	6	11	-	0	-	0	-	0	-	0	-	0	-	wzi24	unknown (best match = KL24)	?-	None	0.9999	KL24_06_wzc,KL24_07_wcuD,KL24_11_wcaJ,KL24_12_wcuE,KL24_13_wcuG,KL24_14_wzy,KL24_15_wzx	O1v1	O1	?-	Good	0.9852	O1/O2v1_05_wbbN	aac(3)-IIa.v1^;aac(6')-Ib-cr.v2;aadA5;rmtC	-	-	qnrB1.v2^	-	-	-	-	-	-	-	dfrA14.v2*;dfrA17	OXA-1
GCA_015666585.1	Klebsiella pneumoniae	strong	82	306223	1027646	5566736	no	-	ST11	1	2	8	11	ybt 10; ICEKp4	26	-	0	-	0	-	0	-	0	-	wzi75	KL105	none	Very high	0.9999		O2v2	O2	none	Very high	0.9845		aac(3)-IId^;aac(6')-Ib-cr.v2;strA.v1*;strB.v1*	-	-	-	-	-	-	-	sul2	tet(D)	-	dfrA14.v2*	OXA-1;TEM-1D.v1^
GCA_015666595.1	Klebsiella pneumoniae	strong	112	148638	434526	5748870	no	-	ST258	0	2	10	16	-	0	-	0	-	0	-	0	-	0	-	wzi154	KL107	none	Very high	0.9999		O2v2	O2	none	Very high	0.9838		aac(3)-IId^;aadA2^;aph3-Ia.v1^;rmtB;sat-2;strA.v1^;strB.v1	-	-	-	-	erm(42)*;mphA	catA1^	-	sul2	tet(G).v1	-	dfrA12	TEM-1D.v1^
GCA_015666615.1	Klebsiella pneumoniae	strong	242	43859	130810	5475663	no	-	ST307	0	2	9	12	-	0	-	0	-	0	-	0	-	0	-	wzi173	KL102	?-	Good	0.9929	KL102_09,KL102_13,KL102_14	O2v2	O2	none	Very high	0.9845		aac(3)-IIa.v1^;aac(6')-Ib-cr.v2;strA.v1^;strB.v1	-	-	qnrB1.v2^	-	-	CatB4.v1?	-	sul2	tet(A).v1	-	dfrA14.v2*	OXA-1
GCA_015666635.1	Klebsiella pneumoniae	strong	82	164420	460124	5743374	no	-	ST378	0	2	5	6	-	0	-	0	-	0	-	0	-	0	-	wzi177	KL125	?-*	Good	0.9051	KL125_14_wzx,KL125_15	O5	O5	*	High	0.9437		aac(6')-Ib;rmtF	-	-	qnrB1.v1	-	-	-	arr-2	-	-	-	-	-
GCA_015666685.1	Klebsiella pneumoniae	strong	118	178197	514182	5416468	no	-	ST1303	0	2	9	10	-	0	-	0	-	0	-	0	-	0	-	wzi130	KL58	?-	Good	0.9939	KL58_08_wclY,KL58_09_wzy,KL58_10_wcqS	O1v2	O1	-	High	0.9943	O1/O2v2_09_gmlB	aac(6')-Ib-cr.v2^;aph(3')-VI	-	-	qnrS1	-	mphA	catB3.v2	arr-3	sul1^	-	-	-	OXA-1
GCA_015826235.1	Klebsiella pneumoniae	strong	58	242224	462179	5395621	no	-	ST86	3	0	0	0	-	0	-	0	iuc 1	1	iro 1 (truncated)	1-1LV	rmp 1; KpVP-1 (truncated)	26-1LV	rmpA2_2*-47%	wzi2	KL2	-	High	0.9994	KL2_11_wzx	O1v1	O1	none	Very high	0.9846		-	-	-	-	-	-	-	-	-	-	-	-	-
GCA_015826265.1	Klebsiella pneumoniae	strong	62	182241	346950	5358608	no	-	ST86	3	0	0	0	-	0	-	0	iuc 1 (truncated)	1-1LV	iro 1 (truncated)	1-1LV	rmp 1; KpVP-1	26	rmpA2_2-54%	wzi2	KL2	-	High	0.9993	KL2_09,KL2_11_wzx,KL2_13	O1v1	O1	none	Very high	0.9846		-	-	-	-	-	-	-	-	-	-	-	-	-
GCA_016054805.1	Klebsiella pneumoniae	strong	232	59363	204447	5487759	no	-	ST11	1	3	9	12	ybt 9; ICEKp3	183	-	0	-	0	-	0	-	0	-	wzi50	unknown (best match = KL107)	?-+*	None	0.8324	KL107_05_wzb,KL107_06_wzc,KL107_07_wbaP,KL107_08,KL107_09,KL107_10,KL107_12,KL107_13,KL107_14,KL107_15	O4	O4	?-	Good	0.9966	O4_03_hypothetical	aac(3)-IIa.v1^;aac(6')-Ib-cr.v2*;aadA*;aadA2^	-	-	qnrS1	-	mphA	-	-	sul1	tet(A).v1*	-	-	OXA-9.v1;TEM-150*?
GCA_016054825.1	Klebsiella pneumoniae	strong	110	166154	426122	5481158	no	-	ST395	0	2	5	6	-	0	-	0	-	0	-	0	-	0	-	wzi105	unknown (best match = KL108)	?-	None	1	KL108_08,KL108_09,KL108_10,KL108_11,KL108_12,KL108_19_wcaM	unknown (best match = O1v2)	unknown	?-	None	0.9902	O1/O2v2_06_wbbO,O1/O2v2_07_kfoC,O1/O2v2_08_gmlC	aac(6')-Ib-cr.v2	-	-	qnrB1.v2^	-	-	-	-	-	-	-	dfrA14.v2*	OXA-1;TEM-1D.v1^
GCA_016054895.1	Klebsiella pneumoniae	strong	161	90821	358208	5552064	no	-	ST1079	0	2	2	2	-	0	-	0	-	0	-	0	-	0	-	wzi236	unknown (best match = KL107)	?-+*	None	0.8285	KL107_05_wzb,KL107_06_wzc,KL107_07_wbaP,KL107_08,KL107_09,KL107_10,KL107_12,KL107_13,KL107_14,KL107_15	O1v1	O1	-	Good	0.9804	O1/O2v1_07_kfoC	aph(3')-VIa*	-	-	-	-	-	-	-	-	-	-	-	-
GCA_016054935.1	Klebsiella pneumoniae	strong	113	121351	421986	5560694	no	-	ST874	0	3	8	9	-	0	-	0	-	0	-	0	-	0	-	wzi24	KL24	?-	Good	0.9998	KL24_08_wcuC,KL24_13_wcuG	O1v1	O1	none	Very high	0.9852		aac(3)-IIa.v1^;aac(6')-Ib-cr.v2;aadA5;rmtC	-	-	-	-	-	CatB4.v1?	-	-	-	-	dfrA17	OXA-1
GCA_016054995.1	Klebsiella pneumoniae	strong	198	95362	245717	5905662	no	-	ST874	0	3	8	11	-	0	-	0	-	0	-	0	-	0	-	wzi24	unknown (best match = KL24)	?-	None	0.9987	KL24_06_wzc,KL24_08_wcuC,KL24_09_wcuV,KL24_11_wcaJ,KL24_13_wcuG	O1/O2v1	unknown	?-	Good	0.9853	O1/O2v1_05_wbbN	aac(3)-IIa.v1^;aac(6')-Ib-cr.v2;aadA5;rmtC	-	-	qnrB1.v2^	-	-	CatB4.v1?	-	-	-	-	dfrA14.v2*;dfrA17	OXA-1
GCA_016055215.1	Klebsiella pneumoniae	strong	123	131828	478188	5566438	no	-	ST70	0	3	2	1	-	0	-	0	-	0	-	0	-	0	-	wzi162	KL122	?-	Good	0.9996	KL122_07_wzy,KL122_08_wcuC	O2v2	O2	none	Very high	0.9851		-	-	-	-	-	-	-	-	-	-	-	-	-
GCA_016055235.1	Klebsiella pneumoniae	strong	137	117550	410210	5875118	no	-	ST11	2	3	9	9	ybt 0; ICEKp10	346	clb 3	17	-	0	-	0	-	0	-	wzi64	KL64	none	Very high	0.9997		O2v1	O2	none	Very high	0.9864		aac(3)-IIa.v1	-	-	-	-	mphA	catA1^	-	sul1;sul1	-	-	-	OXA-2;TEM-1D.v1^
GCA_016055275.1	Klebsiella pneumoniae	strong	318	41940	185284	5688021	no	-	ST11	2	3	6	4	ybt 0; ICEKp10	346	clb 3	17	-	0	-	0	-	0	-	wzi64	unknown (best match = KL64)	?-	None	0.9994	KL64_06_wzc,KL64_07_wzx,KL64_10_wzy,KL64_11_wcoU,KL64_12_wcoT,KL64_13_wcsF,KL64_16_wcaJ	O2v1	O2	none	Very high	0.9862		aac(3)-IIa.v1	-	-	-	-	-	-	-	sul1	-	-	-	OXA-2
GCA_016055295.1	Klebsiella pneumoniae	strong	287	58745	201409	5583143	no	-	ST378	0	2	5	6	-	0	-	0	-	0	-	0	-	0	-	wzi177	unknown (best match = KL125)	?-*	None	0.9035	KL125_09_wzy,KL125_10,KL125_11,KL125_13_wcuH,KL125_14_wzx,KL125_15	O5	O5	*	High	0.9437		aac(6')-Ib;rmtF	-	-	qnrB1.v1	-	-	-	arr-2	-	-	-	-	-
GCA_016055305.1	Klebsiella pneumoniae	strong	216	76045	209416	5448552	no	-	ST391	0	3	10	15	-	0	-	0	-	0	-	0	-	0	-	wzi554	unknown (best match = KL30)	?-+*	None	0.9665	KL30_07_wcuL,KL30_08_wzx,KL30_09_wcuD,KL30_10_wzy,KL30_12_wckO,KL30_13_wckN,KL30_14,KL30_15_wcuG	O1v2	O1	none	Very high	0.9947		aac(3)-IIa.v1^;aadA*;aph(3')-VI;strA.v1^;strB.v1	-	-	qnrB1.v2^;qnrS1	-	mphA	CatB4.v1?	-	sul2	-	-	dfrA14.v2*	OXA-1;OXA-9.v1
GCA_016055345.1	Klebsiella pneumoniae	strong	241	85270	229265	5700330	no	-	ST392	0	2	8	16	-	0	-	0	-	0	-	0	-	0	-	wzi187	KL27	?-	Good	0.9925	KL27_08_wckI,KL27_11_wzy	O4	O4	none	Very high	0.9971		aac(3)-IIa.v1^;aadA*;aph(3')-VI;strA.v1^;strB.v1	-	-	qnrB1.v2^;qnrS1	-	-	CatB4.v1?;floR.v2*	-	sul2	-	-	dfrA14.v2*	OXA-1;OXA-9.v1;SCO-1*
GCA_016055395.1	Klebsiella pneumoniae	strong	83	270337	800085	5659414	no	-	ST11	1	2	9	13	ybt 10; ICEKp4	26	-	0	-	0	-	0	-	0	-	wzi75	KL105	?-	Good	0.9999	KL105_10_wcaN,KL105_15	O2v2	O2	none	Very high	0.9845		aac(3)-IId^;aac(6')-Ib-cr.v2;strA.v1*;strB.v1*	-	-	qnrB1.v2^	-	-	CatB4.v1	-	sul2	tet(D)	-	dfrA14.v2*	OXA-1;TEM-1D.v1^
GCA_016055435.1	Klebsiella pneumoniae	strong	94	344929	600688	5881886	no	-	ST307	0	2	9	14	-	0	-	0	-	0	-	0	-	0	-	wzi173	unknown (best match = KL102)	?-	None	0.9927	KL102_09,KL102_11,KL102_13,KL102_15_wzx	O2v2	O2	none	Very high	0.9845		aac(6')-Ib-cr.v2;aadA*;strA.v1^;strB.v1	-	-	-	-	-	CatB4.v1;catA1^	-	sul2	tet(A).v1	-	dfrA14.v2*	OXA-1;OXA-9.v1;TEM-1D.v1^
GCA_016055445.1	Klebsiella pneumoniae	strong	89	252340	729643	5782462	no	-	ST392	0	2	8	16	-	0	-	0	-	0	-	0	-	0	-	wzi187	KL27	?-	Good	0.9927	KL27_12_wzx	O4	O4	none	Very high	0.997		aac(3)-IIa.v1^;aac(6')-Ib'.v1;aadA*;aph(3')-VI	-	-	qnrB1.v2^;qnrS1	-	-	CatB4.v1;floR.v2*	-	sul2	-	-	dfrA14.v2*	OXA-1;OXA-9.v1;SCO-1*;TEM-1D.v1^
GCA_016055495.1	Klebsiella pneumoniae	strong	94	157688	786010	5908759	no	-	ST258	0	2	10	16	-	0	-	0	-	0	-	0	-	0	-	wzi154	KL107	none	Very high	0.9999		O2v2	O2	none	Very high	0.9838		aac(3)-IId^;aadA2^;aph3-Ia.v1^;rmtB;sat-2;strA.v1^;strB.v1	-	-	-	-	erm(42)*;mphA	catA1^	-	sul2	tet(G).v1	-	dfrA12	TEM-1D.v1^
GCA_016055535.1	Klebsiella pneumoniae	strong	94	172116	778601	5725106	no	-	ST258	0	3	9	12	-	0	-	0	-	0	-	0	-	0	-	wzi154	KL107	?-	Good	0.9998	KL107_10	O2v2	O2	none	Very high	0.9838		aac(3)-IId^;aadA2^;aph3-Ia.v1^;rmtB;strA.v1^;strB.v1	-	-	-	-	mphA	-	-	sul2	tet(G).v1	-	dfrA12	TEM-1D.v1^
GCA_016055575.1	Klebsiella pneumoniae	strong	53	458991	769980	5528333	no	-	ST16	1	2	7	8	ybt 9; ICEKp3	183-1LV	-	0	-	0	-	0	-	0	-	wzi50	unknown (best match = KL51)	?-	None	0.9992	KL51_09_wzy,KL51_10_wcuF,KL51_11_wcpA,KL51_14_wcoZ	O3b	O3b	none	Very high	0.9908		aac(6')-Ib-cr.v2;aph3-Ia.v1^;sat-2	-	-	-	-	-	CatB4.v1	-	-	tet(A).v1	-	dfrA12	OXA-1
GCA_016055605.1	Klebsiella pneumoniae	strong	103	214790	670583	5642126	no	-	ST147	0	2	7	9	-	0	-	0	-	0	-	0	-	0	-	wzi64	KL64	?-+	Good	1	KL64_02_cpsACP,KL64_11_wcoU,KL64_12_wcoT	O2v1	O2	none	Very high	0.9864		aac(6')-Ib-cr.v2;strA.v1*;strB.v1*	-	-	-	-	-	CatB4.v1	-	sul2	-	-	dfrA14.v2*	OXA-1;TEM-1D.v1^
GCA_016055635.1	Klebsiella pneumoniae	strong	107	192153	535045	5708663	no	-	ST273	1	3	9	8	ybt 9; ICEKp3	183	-	0	-	0	-	0	-	0	-	wzi174	KL74	?-+	Good	0.9886	KL74_11_wzy,KL74_18_manB	O3b	O3b	?-*	Good	0.9172	O3b_02_manB	aac(6')-Ib-cr.v2;aadA2^	-	-	-	-	-	CatB4.v1	-	sul1	-	-	dfrA12	OXA-1
GCA_016055655.1	Klebsiella pneumoniae	strong	111	303152	687093	5907894	no	-	ST17	1	2	8	10	ybt 22; ICEKp12	13-2LV	-	0	-	0	-	0	-	0	-	wzi141	unknown (best match = KL25)	?-	None	0.9911	KL25_08_wzy,KL25_09_wfeD,KL25_10,KL25_11_wcuB,KL25_12_wzx	O5	O5	*	High	0.9421		aac(3)-IIa.v1^;aac(6')-Ib-cr.v2;aadA2	-	-	qnrB1.v2^	-	ereA*	CatB4.v1	-	sul1	-	-	dfrA32	OXA-1
GCA_016055675.1	Klebsiella pneumoniae	strong	130	159966	523189	5808614	no	-	ST258	0	2	10	14	-	0	-	0	-	0	-	0	-	0	-	wzi154	KL107	?-	Good	0.9999	KL107_09,KL107_10	unknown (best match = OL102)	unknown	-*	None	0.8802	OL102_05_wbbL,OL102_06_rhamnan,OL102_07_wzm,OL102_08_wzt	aac(3)-IId^;aadA2^;rmtB;sat-2;strA.v1^;strB.v1	-	-	-	-	mphA	catA1^	-	sul2	tet(G).v1	-	dfrA12	TEM-1D.v1^
GCA_016055695.1	Klebsiella pneumoniae	strong	108	170497	521013	5876618	no	-	ST11	2	3	9	9	ybt 0; ICEKp10	346	clb 3 (incomplete)	17-1LV	-	0	-	0	-	0	-	wzi64	KL64	?-	Good	0.9992	KL64_10_wzy,KL64_12_wcoT	O2v1	O2	none	Very high	0.9864		aac(3)-IIa.v1	-	-	-	-	mphA	catA1^	-	sul1;sul1	-	-	-	OXA-2;TEM-1D.v1^
GCA_016055755.1	Klebsiella pneumoniae	strong	188	136103	446086	6094387	no	-	ST11	2	3	10	11	ybt 0; ICEKp10	346-1LV	clb 3	17	-	0	-	0	-	0	-	wzi64	KL64	?	Good	0.9999		unknown (best match = OL102)	unknown	-*	None	0.8746	OL102_05_wbbL,OL102_06_rhamnan,OL102_07_wzm,OL102_08_wzt	aac(3)-IIa.v1;aadA2^	-	-	-	-	mphA	catA1^	-	sul1;sul1	-	-	dfrA12	OXA-2;TEM-1D.v1^
GCA_016055795.1	Klebsiella pneumoniae	strong	119	456728	1889083	5594126	no	-	ST391	0	2	9	16	-	0	-	0	-	0	-	0	-	0	-	wzi554	KL30	*	Very high	0.9645		O1v2	O1	none	Very high	0.9947		aac(3)-IIa.v1^;aac(6')-Ib-cr.v2*;aadA*;aph(3')-VI;strA.v1^;strB.v1	-	-	qnrB1.v2^;qnrS1	-	mphA	CatB4.v1	-	sul2	-	-	dfrA14.v2*	OXA-1;OXA-9.v1
GCA_016055885.1	Klebsiella pneumoniae	strong	250	237292	439878	5970676	no	-	ST11	2	2	8	7	ybt 0; ICEKp10	346-2LV	clb 3 (incomplete)	17-1LV	-	0	-	0	-	0	-	wzi64	KL64	?-	Good	0.9996	KL64_11_wcoU,KL64_13_wcsF	O2v1	O2	none	Very high	0.9864		aac(3)-IIa.v1	-	-	-	-	-	catA1^	-	sul1	-	-	dfrA30*	TEM-1D.v1^
GCA_016055895.1	Klebsiella pneumoniae	strong	314	159278	367638	5720423	no	-	ST11	1	2	9	13	ybt 10; ICEKp4	26	-	0	-	0	-	0	-	0	-	wzi75	unknown (best match = KL105)	?-	None	0.9999	KL105_10_wcaN,KL105_12,KL105_13,KL105_16	O2v2	O2	?	Good	0.9845		aac(3)-IId^;aac(6')-Ib-cr.v2;strA.v1*;strB.v1*	-	-	qnrB1.v2^	-	-	CatB4.v1	-	sul2	tet(D)	-	dfrA14.v2*	OXA-1;TEM-1D.v1^
GCA_016055935.1	Klebsiella pneumoniae	strong	311	172435	596825	5691391	no	-	ST101	1	1	7	7	ybt 9; ICEKp3	183	-	0	-	0	-	0	-	0	-	wzi137	KL17	?-	Good	1	KL17_07_wzy,KL17_09_wctS,KL17_11_wctU	O1v1	O1	none	Very high	0.9802		aac(6')-Ib-cr.v2;aph3-Ia.v1^	-	-	-	-	-	CatB4.v1	-	sul2	-	-	dfrA14.v2*	OXA-1
GCA_016055975.1	Klebsiella pneumoniae	strong	302	174587	406381	5789928	no	-	ST39-1LV	1	3	7	8	ybt 16; ICEKp12	294	-	0	-	0	-	0	-	0	-	wzi2	unknown (best match = KL2)	?-	None	0.9975	KL2_07,KL2_08,KL2_09,KL2_10,KL2_13	O1v1	O1	none	Very high	0.9999		aac(3)-IIa.v1^;aac(6')-Ib-cr.v2	-	-	qnrB1.v2^;qnrVC1	-	-	-	-	-	tet(A).v1	-	dfrA14.v2*	-
GCA_016055995.1	Klebsiella pneumoniae	strong	132	119400	435231	5845408	no	-	ST11	2	2	11	13	ybt 0; ICEKp10	346	clb 3	17	-	0	-	0	-	0	-	wzi64	unknown (best match = KL64)	?-	None	0.9996	KL64_07_wzx,KL64_10_wzy,KL64_11_wcoU,KL64_12_wcoT,KL64_13_wcsF	O2v1	O2	?-	Good	0.986	O1/O2v1_01_wzm,O1/O2v1_06_wbbO	aac(3)-IIa.v1;aph(3')-VIa*	-	-	-	-	mphA	catA1^;catB3.v2	arr-3	sul1	tet(A).v1	-	dfrA30*	OXA-2;TEM-1D.v1^
GCA_016056105.1	Klebsiella pneumoniae	strong	85	170239	373611	5518147	no	-	ST437	0	3	11	12	-	0	-	0	-	0	-	0	-	0	-	wzi109	KL36	?-	Good	0.9989	KL36_16_wckT	O4	O4	none	Very high	0.9973		aac(3)-IId^;aac(6')-Ib-cr.v2	-	-	-	-	mphA	CatB4.v1	-	sul1	tet(A).v1;tet(D)	-	dfrA30*	OXA-1;TEM-1D.v1^
GCA_016056175.1	Klebsiella pneumoniae	strong	120	224942	609189	5796364	no	-	ST307	0	2	9	21	-	0	-	0	-	0	-	0	-	0	-	wzi173	unknown (best match = KL102)	?-	None	0.9923	KL102_08_wzy,KL102_09,KL102_11,KL102_13,KL102_15_wzx	O2v2	O2	none	Very high	0.9845		aac(3)-IIa.v1;aac(6')-Ib-cr.v2;aac(6')-Iq^;aadA;strA.v1^;strB.v1	-	-	qnrB1.v2^;qnrE1;qnrVC1	-	-	CatB4.v1;catII.2*;cmlA4*	-	sul1;sul2	tet(A).v1	-	dfrA14.v2*;dfrA15.v2*	OXA-1;SCO-1
GCA_016056195.1	Klebsiella pneumoniae	strong	101	165215	550719	5567679	no	-	ST15	0	1	8	15	-	0	-	0	-	0	-	0	-	0	-	wzi93	unknown (best match = KL112)	?-	None	0.9859	KL112_08,KL112_09_wzy,KL112_10_wcaO,KL112_11_wcaN,KL112_13_wcuV	O1v1	O1	none	Very high	0.9852		aac(6')-Ib-cr.v2;aadA2^;strA.v1^;strB.v1	-	-	qnrB1.v2^	-	mphA	CatB4.v1;catA1^	-	sul1;sul2	-	-	dfrA12;dfrA14.v2*	OXA-1;TEM-1D.v1^
GCA_016881425.1	Klebsiella pneumoniae	strong	4	4889692	4889692	5111621	yes (127)	ambiguous_bases	ST437	0	2	2	1	-	0	-	0	-	0	-	0	-	0	-	wzi109	unknown (best match = KL50)	-+*	None	0.9156	KL50_05_wbaZ,KL50_06_wbaP,KL50_07_wcuU,KL50_08_wcuH,KL50_09_wzx,KL50_10	unknown (best match = OL102)	unknown	-	None	0.7384	OL102_01_rfbB,OL102_02_rfbA,OL102_03_rfbD,OL102_04_rfbC,OL102_05_wbbL,OL102_06_rhamnan,OL102_07_wzm,OL102_08_wzt	-	-	-	-	-	-	-	-	-	-	-	-	-
GCA_016881445.1	Klebsiella pneumoniae	strong	6	5289457	5289457	5576868	yes (200)	ambiguous_bases	ST437	0	2	7	6	-	0	-	0	-	0	-	0	-	0	-	wzi109	KL36	none	Very high	0.9989		O4	O4	none	Very high	0.9972		aph3-Ia.v1^	-	-	-	-	mphA	-	-	sul1	tet(A).v1	-	dfrA30*	-
GCA_016881465.1	Klebsiella pneumoniae	strong	12	5326272	5326272	5876452	yes (367)	ambiguous_bases	ST11	2	2	8	9	ybt 0; ICEKp10 (truncated)	346-1LV	clb 3 (incomplete) (truncated)	17-4LV	-	0	-	0	-	0	-	-	KL64	-	High	0.9993	KL64_11_wcoU	O2v1	O2	none	Very high	0.9864		aac(3)-IIa.v1;aph3-Ia.v1^	-	-	-	-	mphA	catA1^	-	sul1	-	-	-	OXA-2;TEM-1D.v1^
GCA_016881485.1	Klebsiella pneumoniae	strong	9	5375661	5375661	5735337	yes (723)	ambiguous_bases	ST437	0	2	10	13	-	0	-	0	-	0	-	0	-	0	-	wzi109	KL36	none	Very high	0.9989		O4	O4	-	High	0.9972	O4_02_hypothetical	aac(6')-Ib-cr.v2;aadA2;aph3-Ia.v1^	-	-	qnrB19^	-	mphA	CatB4.v1;catA1^	-	sul1	tet(A).v1	-	dfrA30*	OXA-1
GCA_016881495.1	Klebsiella pneumoniae	strong	11	5218992	5218992	5554355	yes (113)	ambiguous_bases	ST101	0	2	4	3	-	0	-	0	-	0	-	0	-	0	-	wzi137	KL17	*	Very high	0.9999		O1v1	O1	none	Very high	0.98		-	-	-	-	-	-	-	-	-	-	-	dfrA14.v2*	-
GCA_016881525.1	Klebsiella pneumoniae	strong	9	5471286	5471286	5910975	yes (212)	ambiguous_bases	ST11	2	2	7	8	ybt 0; ICEKp10	346	clb 3 (incomplete)	17-1LV	-	0	-	0	-	0	-	wzi64	unknown (best match = KL64)	-	None	0.9995	KL64_07_wzx,KL64_10_wzy,KL64_11_wcoU,KL64_12_wcoT,KL64_13_wcsF	O2v1	O2	-	High	0.9862	O1/O2v1_06_wbbO	aac(3)-IIa.v1;aph3-Ia.v1^	-	-	-	-	mphA	catA1^	-	sul1	-	-	-	OXA-2;TEM-1D.v1^
GCA_016881535.1	Klebsiella pneumoniae	strong	9	3134651	3134651	5657670	yes (207)	ambiguous_bases	ST340	0	3	11	16	-	0	-	0	-	0	-	0	-	0	-	wzi154	KL107	none	Very high	0.9998		O2v2	O2	-	High	0.9836	O1/O2v2_04_glf	aac(3)-IIa.v1;aadA2^;aph3-Ia.v1^;strA.v1^;strB.v1	-	-	-	-	mphA	catII.1*;floR.v2*	-	sul1;sul2	tet(A).v2	-	dfrA12	OXA-2;TEM-1D.v1^
GCA_016881565.1	Klebsiella pneumoniae	strong	3	5221350	5221350	5468086	yes (234)	ambiguous_bases	ST437	0	2	9	10	-	0	-	0	-	0	-	0	-	0	-	wzi109	KL36	none	Very high	0.9989		O4	O4	none	Very high	0.9972		aac(6')-Ib-cr.v2;aadA2;aph3-Ia.v1^	-	-	-	-	mphA	CatB4.v1	-	sul1	tet(A).v1	-	-	OXA-1
GCA_016881585.1	Klebsiella pneumoniae	strong	51	3129176	3129176	5708889	yes (49)	ambiguous_bases	ST11	2	3	7	8	ybt 0; ICEKp10	346-1LV	clb 3 (incomplete)	12-2LV	-	0	-	0	-	0	-	wzi64	unknown (best match = KL64)	-	None	1	KL64_06_wzc,KL64_07_wzx,KL64_08_wcoV,KL64_09,KL64_10_wzy,KL64_11_wcoU,KL64_12_wcoT,KL64_13_wcsF	O2v1	O2	none	Very high	0.9864		aac(3)-IIa.v1;strA.v1	-	-	-	-	-	catA1^	-	sul1;sul1*?	-	-	-	OXA-2;TEM-1D.v1^
GCA_016881605.1	Klebsiella pneumoniae	strong	17	4712624	4712624	5574311	yes (132)	ambiguous_bases	ST437	0	2	10	10	-	0	-	0	-	0	-	0	-	0	-	wzi109	unknown (best match = KL36)	-	None	0.9977	KL36_07_wcaJ,KL36_08_wcaA,KL36_10_rmlA,KL36_12_wzy,KL36_13_wckE,KL36_14_wcuM,KL36_15,KL36_16_wckT,KL36_17_wzx,KL36_18_wcuJ	O4	O4	-*	Good	0.9973	O4_04_wzt	aac(6')-Ib-cr.v2;aph3-Ia.v1^	-	-	-	-	mphA	catA1^	-	sul1	tet(A).v1	-	dfrA30*	OXA-1
GCA_016881655.1	Klebsiella pneumoniae	strong	8	5256513	5256513	5580532	yes (343)	ambiguous_bases	ST437	0	2	10	10	-	0	-	0	-	0	-	0	-	0	-	wzi109	KL36	none	Very high	0.9989		O4	O4	none	Very high	0.9972		aac(6')-Ib-cr.v2;aph3-Ia.v1^	-	-	-	-	mphA	CatB4.v1	-	sul1	tet(A).v1	-	dfrA30*	OXA-1
GCA_017565865.1	Klebsiella pneumoniae	strong	74	219649	654839	5571467	yes (51)	ambiguous_bases	ST11	0	0	8	7	-	0	-	0	-	0	-	0	-	0	-	-	KL27	none	Very high	0.9999		O2v2	O2	none	Very high	0.9843		aac(6')-Ib-cr.v2;aadA2^	-	-	-	-	mphA	CatB4.v1	-	sul1	-	-	dfrA12	OXA-1
GCA_017565885.1	Klebsiella pneumoniae	strong	88	174955	515172	5501114	yes (32)	ambiguous_bases	ST437	0	0	9	10	-	0	-	0	-	0	-	0	-	0	-	wzi109	KL36	none	Very high	0.9989		O4	O4	none	Very high	0.9973		aac(6')-Ib-cr.v2^;armA	-	-	-	-	mphE.v2;msrE	catA1^;catB3.v2	arr-3	sul1^	-	-	dfrA8	OXA-1
GCA_017565915.1	Klebsiella pneumoniae	strong	104	204143	515172	5615501	yes (40)	ambiguous_bases	ST437	0	3	11	13	-	0	-	0	-	0	-	0	-	0	-	wzi109	KL36	none	Very high	0.9989		O4	O4	none	Very high	0.9973		aac(6')-Ib-cr.v2^;armA	-	-	qnrA1^	-	mphE.v2;msrE	catA1^;catB3.v2	arr-3	sul1^	-	-	dfrA8	OXA-1
GCA_017565945.1	Klebsiella pneumoniae	strong	127	178538	515172	5815502	yes (56)	ambiguous_bases	ST437	0	3	10	12	-	0	-	0	-	0	-	0	-	0	-	wzi109	KL36	none	Very high	0.9989		O4	O4	?-	Good	0.9974	O4_01_hydrolase	aac(6')-Ib-cr.v2^;armA	-	-	qnrA1^	-	mphE.v2;msrE	catA1^;catB3.v2	arr-3	sul1^	-	-	dfrA8	OXA-1
GCA_017566015.1	Klebsiella pneumoniae	strong	215	205883	469747	5916628	yes (209)	ambiguous_bases	ST11	2	3	9	9	ybt 17; ICEKp10	267-1LV	clb 3	19-1LV	-	0	-	0	-	0	-	-	KL27	none	Very high	0.9999		O2v2	O2	none	Very high	0.9843		aac(6')-Ib-cr.v2;aadA2^;aph3-Ia.v1^	-	-	-	-	mphA	-	-	sul1	tet(A).v1	-	dfrA12	OXA-1
GCA_018109905.1	Klebsiella pneumoniae	strong	99	182002	438375	5479561	no	-	ST15	1	1	6	7	ybt 10; ICEKp4	445-3LV	-	0	-	0	-	0	-	0	-	wzi24	KL24	none	Very high	1		O1v1	O1	none	Very high	0.9852		aac(3)-IIa.v1^;aac(6')-Ib-cr.v2	-	-	qnrB1.v2^	-	-	-	-	-	tet(A).v1	-	dfrA14.v2*	OXA-1
GCA_018223905.1	Klebsiella pneumoniae	strong	349	35695	172277	5676846	yes (226)	ambiguous_bases	ST101	1	1	8	8	ybt 9; ICEKp3 (incomplete) (truncated)	183-2LV	-	0	-	0	-	0	-	0	-	wzi137	KL17	?-	Good	1	KL17_07_wzy,KL17_13_wcmZ,KL17_14_wzx	O1v1	O1	?	Good	0.9807		aac(3)-IId^;aac(6')-Ib-cr.v2	-	-	-	-	-	CatB4.v1	-	-	tet(D)	-	dfrA14.v2*	OXA-1;TEM-1D.v1^
GCA_018223915.1	Klebsiella pneumoniae	strong	75	191731	410732	5352837	yes (43)	ambiguous_bases	ST76	0	0	0	0	-	0	-	0	-	0	-	0	-	0	-	wzi100	KL10	?-+	Good	0.9255	KL10_07_wbaP,KL10_19_manB	O3/O3a	O3/O3a	?-	Good	0.9367	O3/O3a_02_manB	-	-	-	-	-	-	-	-	-	-	-	-	-
GCA_018223925.1	Klebsiella pneumoniae	strong	40	310944	571261	5275259	yes (868)	ambiguous_bases	ST36	0	0	0	0	-	0	-	0	-	0	-	0	-	0	-	wzi27	KL27	none	Very high	0.9998		O2v2	O2	none	Very high	0.9843		-	-	-	-	-	-	-	-	-	-	-	-	-
GCA_018223965.1	Klebsiella pneumoniae	strong	75	246287	600369	5585111	yes (511)	ambiguous_bases	ST76	0	0	0	0	-	0	-	0	-	0	-	0	-	0	-	wzi100	unknown (best match = KL10)	?-+	None	0.9228	KL10_07_wbaP,KL10_12_wcaN,KL10_15_wcsO,KL10_19_manB	O3/O3a	O3/O3a	?-	Good	0.9367	O3/O3a_02_manB	-	-	-	-	-	-	-	-	-	-	-	-	-
GCA_018223985.1	Klebsiella pneumoniae	strong	88	277918	686198	5580730	yes (61)	ambiguous_bases	ST76	0	0	0	0	-	0	-	0	-	0	-	0	-	0	-	wzi100	unknown (best match = KL10)	?-+	Low	0.9676	KL10_07_wbaP,KL10_18_manC,KL10_19_manB	O3/O3a	O3/O3a	?-	Good	0.9796	O3/O3a_01_manC,O3/O3a_02_manB	-	-	-	-	-	-	-	-	-	-	-	-	-
GCA_018224005.1	Klebsiella pneumoniae	strong	77	240969	775794	5580395	yes (260)	ambiguous_bases	ST76	0	0	0	0	-	0	-	0	-	0	-	0	-	0	-	wzi100	KL10	?-+	Good	0.9675	KL10_07_wbaP,KL10_19_manB	O3/O3a	O3/O3a	?-	Good	0.9367	O3/O3a_02_manB	-	-	-	-	-	-	-	-	-	-	-	-	-
GCA_018224045.1	Klebsiella pneumoniae	strong	90	192689	372418	5582813	yes (194)	ambiguous_bases	ST76	0	0	0	0	-	0	-	0	-	0	-	0	-	0	-	wzi100	unknown (best match = KL10)	?-+	None	0.9676	KL10_05_wzb,KL10_07_wbaP,KL10_18_manC,KL10_19_manB	O3/O3a	O3/O3a	?-	Good	0.9418	O3/O3a_01_manC,O3/O3a_02_manB	-	-	-	-	-	-	-	-	-	-	-	-	-
GCA_018335415.1	Klebsiella pneumoniae	strong	56	250959	838482	5480460	yes (101)	ambiguous_bases	ST11	1	2	9	10	ybt 10; ICEKp4	26	-	0	-	0	-	0	-	0	-	wzi75	KL105	none	Very high	0.9996		O2v2	O2	none	Very high	0.9845		aac(6')-Ib-cr.v2^;aph3-Ia.v1^	-	-	qnrB19^	-	mphA	catB3.v2	arr-3	sul1	-	-	-	OXA-1
GCA_018423625.1	Klebsiella pneumoniae	strong	97	224672	554224	5877886	no	-	ST11	2	2	8	8	ybt 0; ICEKp10	346	clb 3	17	-	0	-	0	-	0	-	wzi64	KL64	?-+	Good	0.9996	KL64_04_wza,KL64_16_wcaJ	O2v1	O2	?-	Good	0.9864	O1/O2v1_06_wbbO	aac(3)-IIa.v1	-	-	-	-	-	-	-	sul1	tet(A).v1	-	dfrA30*	OXA-2;TEM-1D.v1^
GCA_018423645.1	Klebsiella pneumoniae	strong	128	219936	840298	6095298	no	-	ST437	0	2	10	20	-	0	-	0	-	0	-	0	-	0	-	wzi109	KL36	?	Good	0.9989		O4	O4	none	Very high	0.9973		aac(3)-IIa.v1;aph3-Ia.v1^;strA.v1^;strB.v1	-	-	-	-	mphA;mphE.v2;msrE	CatB4.v1;catII.1*;floR.v2*	-	sul1;sul2	tet(A).v1?;tet(D)	-	dfrA30*	OXA-1;OXA-2;TEM-1D.v1^
GCA_018423665.1	Klebsiella pneumoniae	strong	62	291697	402517	5872332	no	-	ST11	2	3	4	2	ybt 0; ICEKp10	346	clb 3	17	-	0	-	0	-	0	-	wzi64	KL64	?-	Good	0.9997	KL64_11_wcoU,KL64_16_wcaJ	O2v1	O2	?-	Good	0.9864	O1/O2v1_06_wbbO	-	-	-	-	-	-	-	-	-	-	-	dfrA30*	-
GCA_018423675.1	Klebsiella pneumoniae	strong	135	129553	433477	6162587	no	-	ST11	1	2	9	14	ybt 9; ICEKp3	183	-	0	-	0	-	0	-	0	-	wzi27	KL27	none	Very high	1		unknown (best match = O2v1)	unknown	-	None	0.9883	O1/O2v1_03_wbbM,O1/O2v1_04_glf,O1/O2v1_05_wbbN,O1/O2v1_06_wbbO,O1/O2v1_07_kfoC	aac(3)-IIa.v1;aac(6')-Iq;aadA;aph3-Ia.v1^	-	-	-	-	mphA	catA1^	-	sul1;sul1;sul2	-	-	dfrA15.v2*	OXA-2;TEM-1D.v1^
GCA_018423705.1	Klebsiella pneumoniae	strong	78	231105	523290	5604442	no	-	ST437	0	3	11	12	-	0	-	0	-	0	-	0	-	0	-	wzi109	KL36	none	Very high	0.9989		O4	O4	none	Very high	0.9972		aac(6')-Ib-cr.v2;aadA2;aph3-Ia.v1^	-	-	-	-	mphA	CatB4.v1;catA1^	-	sul1	tet(A).v1	-	dfrA30*	OXA-1
GCA_018423715.1	Klebsiella pneumoniae	strong	115	249436	450347	5808417	no	-	ST11	0	2	7	9	-	0	-	0	-	0	-	0	-	0	-	wzi64	KL64	?-	Good	0.9999	KL64_11_wcoU	O2v1	O2	none	Very high	0.9864		aac(6')-Iq;aadA	-	-	-	-	-	catA1^	-	sul1;sul1;sul2	-	-	dfrA15.v2*	-
GCA_018423745.1	Klebsiella pneumoniae	strong	66	269657	614488	5900023	no	-	ST11	2	2	8	10	ybt 0; ICEKp10	346	clb 3	17	-	0	-	0	-	0	-	wzi64	KL64	?-	Good	1	KL64_16_wcaJ	O2v1	O2	none	Very high	0.9864		aac(3)-IIa.v1;aadA2^	-	-	-	-	-	catA1^	-	sul1;sul1	-	-	dfrA12	OXA-2;TEM-1D.v1^
GCA_018423765.1	Klebsiella pneumoniae	strong	104	153153	403183	5852833	no	-	ST11	2	2	8	9	ybt 17; ICEKp10	269	clb 3	19-1LV	-	0	-	0	-	0	-	wzi27	KL27	none	Very high	1		O2v2	O2	?-	Good	0.9841	O1/O2v2_06_wbbO	aadA^;aph3-Ia.v1^	-	-	-	-	mphA	catA1^	-	sul1;sul1	-	-	-	OXA-2*
GCA_018423775.1	Klebsiella pneumoniae	strong	76	203876	523290	5569047	no	-	ST437	0	3	11	12	-	0	-	0	-	0	-	0	-	0	-	wzi109	KL36	none	Very high	0.9989		O4	O4	none	Very high	0.9972		aac(6')-Ib-cr.v2;aadA2;aph3-Ia.v1^	-	-	-	-	mphA	CatB4.v1;catA1^	-	sul1	tet(A).v1	-	dfrA30*	OXA-1
GCA_018423805.1	Klebsiella pneumoniae	strong	126	98321	558554	5887447	no	-	ST11	2	3	10	10	ybt 0; ICEKp10	346-1LV	clb 3	17	-	0	-	0	-	0	-	wzi64	KL64	?-	Good	0.9996	KL64_21_rmlA	O2v1	O2	none	Very high	0.9864		aac(3)-IIa.v1	-	-	-	-	-	catA1^	-	sul1	tet(A).v1;tet(A).v1	-	dfrA30*	OXA-2;TEM-1D.v1^
GCA_018423815.1	Klebsiella pneumoniae	strong	73	231105	402165	5473833	no	-	ST437	0	3	7	7	-	0	-	0	-	0	-	0	-	0	-	wzi109	KL36	?-	Good	0.9989	KL36_04_wza	O4	O4	none	Very high	0.9972		aadA2;aph3-Ia.v1^	-	-	qnrB1.v1	-	mphA	-	-	sul1	-	-	dfrA30*	-
GCA_018423825.1	Klebsiella pneumoniae	strong	73	383781	732681	5568506	no	-	ST16	0	2	8	10	-	0	-	0	-	0	-	0	-	0	-	wzi50	KL51	none	Very high	0.9994		O3b	O3b	none	Very high	0.9908		aac(6')-Ib-cr.v2;aadA2^;aph3-Ia.v1^	-	-	-	-	mphA	CatB4.v1	-	-	-	-	dfrA12	OXA-1;TEM-1D.v1^
GCA_018423865.1	Klebsiella pneumoniae	strong	81	298896	839960	5777432	no	-	ST437	2	2	10	10	ybt 0; ICEKp10	346-1LV	clb 3	17-1LV	-	0	-	0	-	0	-	wzi109	KL36	none	Very high	0.9989		O4	O4	none	Very high	0.9973		aac(6')-Ib-cr.v2;aph3-Ia.v1^	-	-	-	-	mphA	CatB4.v1	-	sul1	tet(A).v1	-	dfrA30*	OXA-1
GCA_018423905.1	Klebsiella pneumoniae	strong	79	269718	523290	5588595	no	-	ST437	0	2	10	11	-	0	-	0	-	0	-	0	-	0	-	wzi109	KL36	?	Good	0.9989		O4	O4	none	Very high	0.9971		aac(6')-Ib-cr.v2;aadA2	-	-	-	-	mphA	CatB4.v1;catA1^	-	sul1	tet(A).v1	-	dfrA30*	OXA-1
GCA_018423915.1	Klebsiella pneumoniae	strong	55	349488	839960	5540427	no	-	ST437	0	2	9	10	-	0	-	0	-	0	-	0	-	0	-	wzi109	KL36	none	Very high	0.9989		O4	O4	none	Very high	0.9973		aac(3)-IId^;aph3-Ia.v1^	-	-	-	-	mphA	-	-	sul1	tet(D)	-	dfrA30*	TEM-1D.v1^;TEM-1D.v1^
GCA_018920475.1	Klebsiella pneumoniae	strong	34	418883	738716	5209163	no	-	ST3994	1	0	0	0	ybt 2; ICEKp1	324-2LV	-	0	-	0	iro 3 (truncated)	7	rmp 3; ICEKp1	32-1LV	-	wzi2	KL2	none	Very high	0.9992		O1v1	O1	none	Very high	0.9845		-	-	-	-	-	-	-	-	-	-	-	-	-
GCA_019038575.1	Klebsiella pneumoniae	strong	7	5363194	5363194	5445572	no	-	ST5236	0	2	3	2	-	0	-	0	-	0	-	0	-	0	-	-	KL45	none	Very high	0.9827		O1v2	O1	none	Very high	0.9936		-	-	-	-	-	-	-	-	-	-	-	-	-
GCA_019334205.1	Klebsiella pneumoniae	strong	169	93287	299547	5496070	no	-	ST502	0	0	0	0	-	0	-	0	-	0	-	0	-	0	-	wzi50	KL15	none	Very high	0.9989		O4	O4	none	Very high	0.9967		-	-	-	-	-	-	-	-	-	-	-	-	-
GCA_019837225.1	Klebsiella pneumoniae	strong	138	108716	338071	5427472	no	-	ST340	0	1	9	12	-	0	-	0	-	0	-	0	-	0	-	wzi211	KL109	none	Very high	0.997		O2v2	O2	none	Very high	0.9842		aac(3)-IId^;aadA2^;strA.v1*;strB.v1*	-	-	-	-	-	catII.2*	-	sul1;sul2	tet(D)	-	dfrA12;dfrA14.v2*	TEM-1D.v1^
GCA_900322595.1	Klebsiella pneumoniae	strong	94	129354	363251	5520235	yes (47)	ambiguous_bases	ST11	0	2	7	7	-	0	-	0	-	0	-	0	-	0	-	wzi27	KL27	?-	Good	1	KL27_08_wckI	O2v2	O2	none	Very high	0.9836		aac(3)-IIa.v1;aadA2^	-	-	-	-	-	-	-	sul1	-	-	dfrA12	TEM-1D.v1^
GCA_900322605.1	Klebsiella pneumoniae	strong	204	82696	199640	5590748	yes (93)	ambiguous_bases	ST11	0	3	7	8	-	0	-	0	-	0	-	0	-	0	-	wzi64	KL64	?	Good	0.9998		O2v1	O2	?-	Good	0.9864	O1/O2v1_06_wbbO	-	-	-	qnrS1	-	-	-	-	sul1;sul2	tet(A).v1;tet(D)	-	dfrA1.v1	LAP-2
GCA_900322615.1	Klebsiella pneumoniae	strong	123	125264	342511	5751263	yes (31)	ambiguous_bases	ST11	0	1	5	5	-	0	-	0	-	0	-	0	-	0	-	wzi27	KL27	?-	Good	1	KL27_09_wckS,KL27_13_wckQ	O2v2	O2	none	Very high	0.9843		aac(3)-IIa.v1	-	-	-	-	-	-	-	sul1	-	-	-	OXA-2;TEM-1D.v1^
GCA_900322625.1	Klebsiella pneumoniae	strong	126	130078	778402	5872545	yes (42)	ambiguous_bases	ST11	2	3	8	7	ybt 0; ICEKp10	346	clb 3 (truncated)	17-1LV	-	0	-	0	-	0	-	wzi64	KL64	none	Very high	0.9996		O2v1	O2	none	Very high	0.9864		aac(3)-IIa.v1	-	-	-	-	-	catA1^	-	-	tet(A).v1	-	dfrA30*	OXA-2;TEM-1D.v1^
GCA_900322635.1	Klebsiella pneumoniae	strong	200	65480	295601	5500282	yes (90)	ambiguous_bases	ST11	0	0	5	8	-	0	-	0	-	0	-	0	-	0	-	wzi75	unknown (best match = KL107)	?-+	None	0.9056	KL107_05_wzb,KL107_06_wzc,KL107_07_wbaP,KL107_08,KL107_09,KL107_10	unknown (best match = O2v2)	unknown	?-	None	0.9824	O1/O2v2_03_wbbM,O1/O2v2_04_glf,O1/O2v2_07_kfoC,O1/O2v2_08_gmlC	aac(3)-IV;aadA2;aph(4)-Ia	-	-	-	-	-	catA1^;cmlA1*	-	sul1;sul3	-	-	dfrA12	-
GCA_900322645.1	Klebsiella pneumoniae	strong	218	95206	371608	5930740	yes (87)	ambiguous_bases	ST11	1	2	6	7	ybt 16; ICEKp12	277	-	0	-	0	-	0	-	0	-	wzi64	KL64	?-	Good	0.9998	KL64_07_wzx	O2v1	O2	none	Very high	0.9864		aac(6')-Iq;aadA;aph(3')-VIa*	-	-	-	-	-	-	-	sul2	-	-	dfrA15.v2*	-
GCA_900322655.1	Klebsiella pneumoniae	strong	101	166191	323164	5565650	yes (68)	ambiguous_bases	ST442	1	0	5	10	ybt 0; ICEKp5	223	-	0	-	0	-	0	-	0	-	wzi154	KL107	?	Good	0.9998		O2v2	O2	?	Good	0.9837		aac(3)-IV;aadA2;aph(4)-Ia;rmtG;strA.v1;strB.v1	-	-	-	-	-	cmlA4*	-	sul1;sul2	-	-	dfrA15.v2*	-
GCA_900322665.1	Klebsiella pneumoniae	strong	147	126976	401054	5737492	yes (37)	ambiguous_bases	ST11	0	1	7	7	-	0	-	0	-	0	-	0	-	0	-	wzi64	KL64	?-	Good	1	KL64_08_wcoV,KL64_11_wcoU	O2v1	O2	none	Very high	0.9864		aadA	-	-	-	-	-	catA1^	-	sul1;sul2	-	-	dfrA15.v2*	SCO-1
GCA_006151965.1	Klebsiella quasipneumoniae subsp. quasipneumoniae	strong	183	84395	276544	5675221	no	-	ST1681	0	2	3	3	-	0	-	0	-	0	-	0	-	0	-	-	KL39	?-*	Good	0.9267	KL39_19_manB	O5	O5	?-	Good	0.9465	O5_02_manB	aadA2	-	-	-	-	-	-	-	sul1	-	-	-	-
GCA_009361775.1	Klebsiella quasipneumoniae subsp. quasipneumoniae	strong	124	173183	353332	6000881	yes (624)	ambiguous_bases	ST1642	0	2	7	9	-	0	-	0	-	0	-	0	-	0	-	wzi80	KL80	none	Very high	0.9853		O12	O12	none	Very high	0.9868		aac(6')-Ib-cr.v2;aph(3'')-Ib;strB.v1^	-	-	qnrB1.v2^	-	-	CatB4.v1	-	-	-	-	dfrA14.v2*	OXA-1
Kqp64R	Klebsiella quasipneumoniae subsp. similipneumoniae	strong	97	295245	772699	5841701	yes (8)	ambiguous_bases	ST334	0	2	8	11	-	0	-	0	-	0	-	0	-	0	-	wzi436	KL28	?-+*	Good	0.9118	KL28_09_wckD,KL28_18_manB	O5	O5	?-*	Good	0.9466	O5_02_manB	aac(6')-Ib-cr.v2;strA.v1^;strB.v1	-	-	qnrB1.v2^	-	-	CatB4.v1	-	sul2	-	-	dfrA14.v2*	OXA-1;TEM-1D.v1^
Kqp71RR	Klebsiella quasipneumoniae subsp. similipneumoniae	strong	104	237569	560221	5533398	no	-	ST2829	0	0	0	0	-	0	-	0	-	0	-	0	-	0	-	-	KL107	?-*	Good	0.9602	KL107_09	O5	O5	*	High	0.9412		-	-	-	-	-	-	-	-	-	-	-	-	-
Kqp72RR	Klebsiella quasipneumoniae subsp. similipneumoniae	strong	463	106097	370610	6126352	yes (70)	ambiguous_bases	ST1584-1LV	0	0	0	0	-	0	-	0	-	0	-	0	-	0	-	wzi321	unknown (best match = KL61)	?-	None	0.9655	KL61_07_wclQ,KL61_09_wzy,KL61_10_wclP,KL61_11_wzx,KL61_12_wcqZ,KL61_13_wcuK	unknown (best match = O1v2)	unknown	?-	Low	0.9662	O1/O2v2_08_gmlC,O1/O2v2_09_gmlB	-	-	-	-	-	-	-	-	-	-	-	-	-
Kqp73RR	Klebsiella quasipneumoniae subsp. similipneumoniae	strong	480	65278	206453	6052641	yes (40)	ambiguous_bases	ST1584-1LV	0	0	0	0	-	0	-	0	-	0	-	0	-	0	-	wzi321	unknown (best match = KL61)	?-	None	0.9657	KL61_07_wclQ,KL61_08_wcuQ,KL61_09_wzy,KL61_10_wclP,KL61_11_wzx,KL61_12_wcqZ,KL61_13_wcuK	unknown (best match = O1v1)	unknown	?-+	Low	0.9518	O1/O2v1_07_kfoC	-	-	-	-	-	-	-	-	-	-	-	-	-
Kqp74RR	Klebsiella quasipneumoniae subsp. similipneumoniae	strong	103	318384	715238	5532427	no	-	ST2829	0	0	0	0	-	0	-	0	-	0	-	0	-	0	-	-	KL107	?-*	Good	0.9604	KL107_10	O5	O5	*	High	0.9412		-	-	-	-	-	-	-	-	-	-	-	-	-
GCA_001715345.1	Klebsiella quasipneumoniae subsp. similipneumoniae	strong	74	281436	1006522	6039753	yes (166)	ambiguous_bases	ST138	0	2	8	12	-	0	-	0	-	0	-	0	-	0	-	-	KL34	?-*	Good	0.9599	KL34_14_wclL,KL34_16	O5	O5	?*	Good	0.9457		aac(3)-IIa.v1^;aac(6')-Ib-cr.v2;strA.v1^;strB.v1	-	-	qnrB1.v2^	-	-	CatB4.v1	-	sul2	-	-	dfrA14.v2*	OXA-1;TEM-1D.v1^
GCA_003020825.1	Klebsiella quasipneumoniae subsp. similipneumoniae	strong	3	5217996	5217996	5418654	no	-	ST3874	0	2	2	2	-	0	-	0	-	0	-	0	-	0	-	-	KL16	*	Very high	0.9724		O5	O5	*	High	0.9416		aph(3')-VIa*	-	-	-	-	-	-	-	-	-	-	-	-
GCA_006151945.1	Klebsiella quasipneumoniae subsp. similipneumoniae	strong	463	122604	338656	5927763	no	-	ST1859	0	2	8	15	-	0	-	0	-	0	-	0	-	0	-	wzi23	KL35	?-	Good	0.9916	KL35_18_manC,KL35_19_manB	unknown (best match = O5)	unknown	?-*	Low	0.9376	O5_01_manC,O5_02_manB	aac(6')-Ian;aac(6')-Ib-cr.v2;aadA*;aph(3')-VI;aph3-Ia.v1^;strA.v1^;strB.v1	-	-	qnrE1	-	-	CatB4.v1*?;catA1*?	-	sul2*	-	-	dfrA14.v2*	OXA-1
GCA_006546635.1	Klebsiella quasipneumoniae subsp. similipneumoniae	strong	168	129870	307167	5297399	no	-	ST1308	0	0	1	0	-	0	-	0	-	0	-	0	-	0	-	wzi198	KL127	?-*	Good	0.962	KL127_18_rmlC	OL103	OL103	?-	Good	0.9884	OL103_01_rmlC,OL103_06_wbbL	-	-	-	-	-	-	-	-	-	-	-	-	-
GCA_007896585.1	Klebsiella quasipneumoniae subsp. similipneumoniae	strong	237	253156	862243	5986536	no	-	ST4417-1LV	0	0	4	4	-	0	-	0	-	0	-	0	-	0	-	wzi290	KL151	?-*	Good	0.9695	KL151_17_rmlB,KL151_20_rmlC	OL103	OL103	?-	Good	0.986	OL103_01_rmlC	aadA2	-	-	-	-	ereA*	-	-	sul1	-	-	dfrA32	-
GCA_010993635.1	Klebsiella quasipneumoniae subsp. similipneumoniae	strong	235	69087	238675	5659265	no	-	ST3997-1LV	0	2	7	10	-	0	-	0	-	0	-	0	-	0	-	-	unknown (best match = KL28)	-+*	None	0.7463	KL28_02_cpsACP,KL28_05_wzb,KL28_06_wzc,KL28_07_wckC,KL28_08_wcuC,KL28_09_wckD,KL28_10_wzy,KL28_11_wclS,KL28_12_wcuE,KL28_13_wzx,KL28_14_wbaZ,KL28_15_wcaJ,KL28_17_manC	unknown (best match = O8)	unknown	?-*	None	0.7246	O8_01_wzm,O8_02_wzt,O8_03_wbbM,O8_04_glf,O8_05_wbbN,O8_07,O8_08	aac(3)-IIa.v1^;aac(6')-Ib-cr.v2;strA.v1^	-	-	-	-	-	CatB4.v1?	-	sul2	-	-	dfrA14.v2*	OXA-1;TEM-1D.v1^
GCA_016055875.1	Klebsiella quasipneumoniae subsp. similipneumoniae	strong	118	371091	822437	5811840	no	-	ST3512	0	2	8	13	-	0	-	0	-	0	-	0	-	0	-	-	KL47	?-*	Good	0.9543	KL47_12_wcuT	O3/O3a	O3/O3a	none	Very high	0.9599		aac(3)-IId^;aac(6')-Ib-cr.v2;strA.v1^;strB.v1	-	-	qnrB1.v2^	-	-	CatB4.v1	-	sul2	-	-	dfrA14.v2*	OXA-1;TEM-1D.v1^
GCA_016598835.1	Klebsiella quasipneumoniae subsp. similipneumoniae	strong	11	5696194	5696194	6135184	yes (259)	ambiguous_bases	ST5527	0	2	7	24	-	0	-	0	-	0	-	0	-	0	-	wzi501	unknown (best match = KL107)	-+*	None	0.7728	KL107_02_cpsACP,KL107_05_wzb,KL107_06_wzc,KL107_08,KL107_09,KL107_10	unknown (best match = OL102)	unknown	?-+*	None	0.8362	OL102_03_rfbD,OL102_05_wbbL,OL102_06_rhamnan,OL102_07_wzm,OL102_08_wzt	aac(6')-Ib'.v1*;aac(6')-Ib'.v1*;aac(6')-Ib4*;aac(6')-Ib4*;aac(6')-Ib4*;aac(6')-Ib4*;aadA*;aadA*;rmtD;rmtD;rmtD	-	-	-	-	-	-	-	sul1;sul1	-	-	dfrA22*;dfrA22*	OXA-9.v1;OXA-9.v1;TEM-1D.v1^;TEM-1D.v1^
GCA_018223875.1	Klebsiella quasipneumoniae subsp. similipneumoniae	strong	22	371376	1673146	5061638	yes (32)	ambiguous_bases	ST1424-4LV	0	0	0	0	-	0	-	0	-	0	-	0	-	0	-	wzi171	unknown (best match = KL53)	?-+	Low	0.9832	KL53_17_manC,KL53_18_manB	O3/O3a	O3/O3a	?-	Good	0.9598	O3/O3a_01_manC,O3/O3a_02_manB	-	-	-	-	-	-	-	-	-	-	-	-	-
GCA_018252655.1	Klebsiella quasipneumoniae subsp. similipneumoniae	strong	115	167915	398861	5297404	no	-	ST1308	0	0	0	0	-	0	-	0	-	0	-	0	-	0	-	wzi198	KL127	?-*	Good	0.9621	KL127_10	OL103	OL103	none	Very high	0.9889		-	-	-	-	-	-	-	-	-	-	-	-	-
GCA_011394875.1	Klebsiella variicola subsp. tropica	strong	379	72407	290311	6192439	yes (712)	ambiguous_bases	ST2466-3LV	0	1	4	5	-	0	-	0	-	0	-	0	-	0	-	-	unknown (best match = KL67)	?-*	None	0.9563	KL67_07_wzy,KL67_10_wclH,KL67_21_rmlA,KL67_22_rmlD	OL103	OL103	none	Very high	0.9672		aadA*;sat-2	-	-	-	-	-	catA1^	-	-	-	-	-	TEM-1D.v1^
Kv75RR	Klebsiella variicola subsp. variicola	strong	126	300594	663929	5706614	no	-	ST454	0	0	0	0	-	0	-	0	-	0	-	0	-	0	-	-	unknown (best match = KL67)	?-*	None	0.9744	KL67_07_wzy,KL67_08_wcuI,KL67_09_wckZ,KL67_10_wclH,KL67_11_wcqG,KL67_12_wcqH,KL67_13_wzx,KL67_14_wcuC	OL103	OL103	none	Very high	0.9896		-	-	-	-	-	-	-	-	-	-	-	-	-
GCA_000742915.1	Klebsiella variicola subsp. variicola	strong	208	55792	279469	5543565	no	-	ST3200	0	0	0	0	-	0	-	0	-	0	-	0	-	0	-	wzi54	unknown (best match = KL54)	?-+*	None	0.939	KL54_05_wzb,KL54_06_wzc,KL54_07_wclU,KL54_08_wzx,KL54_09_wzy,KL54_10_wckB,KL54_11_wcoS,KL54_12_gmd,KL54_14_wcaH,KL54_15_wcaI,KL54_18_manC	O3/O3a	O3/O3a	?-	Good	0.9888	O3/O3a_01_manC	-	-	-	-	-	-	-	-	-	-	-	-	-
GCA_003790505.1	Klebsiella variicola subsp. variicola	strong	1	5633647	5633647	5633647	no	-	ST3911	1	0	0	0	ybt unknown	0	-	0	-	0	-	0	-	0	-	wzi210	KL103	none	Very high	0.9993		O3/O3a	O3/O3a	none	Very high	0.9925		-	-	-	-	-	-	-	-	-	-	-	-	-
GCA_005217765.1	Klebsiella variicola subsp. variicola	strong	102	369297	745531	5868756	no	-	ST681	0	2	7	13	-	0	-	0	-	0	-	0	-	0	-	wzi69	KL10	none	Very high	0.9659		O3/O3a	O3/O3a	none	Very high	0.9795		aac(3)-IIa.v1^;aac(6')-Ib-cr.v2;aadA*;sat-2;strA.v1^;strB.v1	-	-	qnrB1.v2^	-	-	-	-	sul2	-	-	dfrA14.v2*	OXA-1;TEM-1D.v1^
GCA_011752715.1	Klebsiella variicola subsp. variicola	strong	45	772383	1335265	5717933	no	-	ST3029	0	0	0	0	-	0	-	0	-	0	-	0	-	0	-	wzi522	KL18	*	High	0.9335		O3/O3a	O3/O3a	none	Very high	0.9925		-	-	-	-	-	-	-	-	-	-	-	-	-
GCA_011752735.1	Klebsiella variicola subsp. variicola	strong	41	772383	1335265	5716780	no	-	ST3029	0	0	0	0	-	0	-	0	-	0	-	0	-	0	-	wzi522	KL18	*	High	0.9335		O3/O3a	O3/O3a	none	Very high	0.9925		-	-	-	-	-	-	-	-	-	-	-	-	-
GCA_011752755.1	Klebsiella variicola subsp. variicola	strong	34	954810	2118917	5393533	no	-	ST1915-2LV	0	0	0	0	-	0	-	0	-	0	-	0	-	0	-	-	KL148	*	Very high	0.9574		O3/O3a	O3/O3a	none	Very high	0.9925		-	-	-	-	-	-	-	-	-	-	-	-	-
GCA_012102105.1	Klebsiella variicola subsp. variicola	strong	28	522274	1700618	5866293	yes (20)	ambiguous_bases	ST355	0	0	0	0	-	0	-	0	-	0	-	0	-	0	-	wzi67	KL125	none	Very high	0.9991		O5	O5	none	Very high	0.9945		-	-	-	-	-	-	-	-	-	-	-	-	-
GCA_012102125.2	Klebsiella variicola subsp. variicola	strong	27	573497	1700618	5758102	yes (10)	ambiguous_bases	ST355	0	0	0	0	-	0	-	0	-	0	-	0	-	0	-	wzi67	KL125	none	Very high	0.9991		O5	O5	none	Very high	0.9945		-	-	-	-	-	-	-	-	-	-	-	-	-
GCA_012102985.1	Klebsiella variicola subsp. variicola	strong	169	178223	357336	5437879	no	-	ST1339	0	0	0	0	-	0	-	0	-	0	-	0	-	0	-	-	KL34	*	Very high	0.9607		unknown (best match = O2v1)	unknown	?-*	None	0.8593	O1/O2v1_01_wzm,O1/O2v1_02_wzt,O1/O2v1_03_wbbM,O1/O2v1_04_glf	-	-	-	-	-	-	-	-	-	-	-	-	-
GCA_012274345.1	Klebsiella variicola subsp. variicola	strong	72	347853	635971	5752139	no	-	ST4935	0	0	0	0	-	0	-	0	-	0	-	0	-	0	-	wzi20	unknown (best match = KL20)	?-+*	Low	0.9486	KL20_03_wzi,KL20_17_manB	O3/O3a	O3/O3a	?-	Good	0.9931	O3/O3a_02_manB	-	-	-	-	-	-	-	-	-	-	-	-	-
GCA_012274355.1	Klebsiella variicola subsp. variicola	strong	49	235608	380069	5375257	no	-	ST4934	0	0	0	0	-	0	-	0	-	0	-	0	-	0	-	-	KL111	*	Very high	0.9566		O3/O3a	O3/O3a	none	Very high	0.9882		-	-	-	-	-	-	-	-	-	-	-	-	-
GCA_012274365.1	Klebsiella variicola subsp. variicola	strong	125	125327	311485	5525024	no	-	ST1385	0	0	0	0	-	0	-	0	-	0	-	0	-	0	-	-	KL71	none	Very high	0.9936		O3/O3a	O3/O3a	none	Very high	0.9912		-	-	-	-	-	-	-	-	-	-	-	-	-
GCA_012274385.1	Klebsiella variicola subsp. variicola	strong	72	347854	1063195	5752352	no	-	ST4935	0	0	0	0	-	0	-	0	-	0	-	0	-	0	-	wzi20	KL20	?-+*	Good	0.9486	KL20_17_manB	O3/O3a	O3/O3a	?-	Good	0.993	O3/O3a_02_manB	-	-	-	-	-	-	-	-	-	-	-	-	-
GCA_012274425.1	Klebsiella variicola subsp. variicola	strong	33	689161	2252647	5390817	no	-	ST4589	0	0	0	0	-	0	-	0	-	0	-	0	-	0	-	wzi227	KL60	none	Very high	0.9939		O3/O3a	O3/O3a	none	Very high	0.9931		-	-	-	-	-	-	-	-	-	-	-	-	-
GCA_013309835.1	Klebsiella variicola subsp. variicola	strong	96	316023	474063	5879087	no	-	ST2362	0	0	0	0	-	0	-	0	-	0	-	0	-	0	-	-	KL21	?-*	Good	0.9735	KL21_08_wzy,KL21_14_wcaL	O3/O3a	O3/O3a	none	Very high	0.9872		-	-	-	-	-	-	-	-	-	-	-	-	-
GCA_013309855.1	Klebsiella variicola subsp. variicola	strong	65	340022	1001311	5402138	no	-	ST3125	0	0	0	0	-	0	-	0	-	0	-	0	-	0	-	-	KL21	?-*	Good	0.974	KL21_08_wzy,KL21_14_wcaL	O3/O3a	O3/O3a	none	Very high	0.9934		-	-	-	-	-	-	-	-	-	-	-	-	-
GCA_013309865.1	Klebsiella variicola subsp. variicola	strong	89	312581	669469	5880341	no	-	ST2362	0	0	0	0	-	0	-	0	-	0	-	0	-	0	-	-	KL21	?-*	Good	0.974	KL21_08_wzy,KL21_14_wcaL	O3/O3a	O3/O3a	none	Very high	0.9873		-	-	-	-	-	-	-	-	-	-	-	-	-
GCA_015354525.1	Klebsiella variicola subsp. variicola	strong	22	711753	1600064	6031349	yes (224)	ambiguous_bases	ST355	0	0	0	0	-	0	-	0	-	0	-	0	-	0	-	wzi67	KL125	none	Very high	0.9991		O5	O5	none	Very high	0.9946		-	-	-	-	-	-	-	-	-	-	-	-	-
GCA_016598855.1	Klebsiella variicola subsp. variicola	strong	12	5827146	5827146	6354462	yes (174)	ambiguous_bases	ST936	0	2	5	6	-	0	-	0	-	0	-	0	-	0	-	wzi210	KL103	-	High	0.9853	KL103_11_wcaN,KL103_12_wzy,KL103_13_wcpL	O5	O5	none	Very high	0.994		aac(6')-Ib4*;aac(6')-Il*	-	-	-	-	-	-	-	sul1	-	-	dfrA22*;dfrA22*	-
[truncated: 58 more columns]

## Sheet: Table S3
Table S3. Virulence genes in Klebsiella plasmids
Putative plasmids	NUM_FOUND	KPHS_23120	clpV/tssH	dotU/tssL	hcp/tssD	iroE	iucA	iucB	iucC	iucD	iutA	manB	manC	ompA	rcsA	rmpA2	tle1	tli1	vasE/tssK	vgrG/tssI	vipA/tssB	vipB/tssC
LYZC01000019.1	10	X	X	X	X												X	X	X	X	X	X
SPSO01000025.1	6						X	X	X	X	X					X
CP067441.1	2											X	X
NTHV01000017.1	2					X									X
LXTP01000020.1	1													X

## Sheet: Table S4
Table S4. Antibiotic resistance genes in Klebsiella plasmids
Putative plasmids	NUM_FOUND	AAC(3)-IId	AAC(3)-IIe	AAC(3)-IV	AAC(6')-Ib-cr6	AAC(6')-Ib10	AAC(6')-Ib7	AAC(6')-Ib8	AAC(6')-Ib9	ANT(3'')-IIa	APH(3'')-Ib	APH(3')-IIa	APH(3')-Ia	APH(3')-VIa	APH(4)-Ia	APH(6)-Id	CTX-M-15	CTX-M-2	CTX-M-8	CTX-M-9	ErmB	GES-14	KPC-1	KPC-30	Klebsiella_pneumoniae_KpnE	Klebsiella_pneumoniae_KpnF	LAP-2	MCR-1	OXA-1	OXA-543	OXA-9	OmpA	QnrB17	QnrB5	QnrS1	QnrVC1	SAT-1	SHV-1	SHV-134	SHV-182	SHV-5	TEM-181	aadA2	armA	arr-3	catB3	catI	catII_from_Escherichia_coli_K-12	cmlA4
CP004000.1	13								X	X								X													X								X			X	X						X
QXMX01000002.1	11				X					X			X				X						X						X
CP066860.1	10								X	X												X									X										X	X
QXMV01000001.1	10		X				X											X					X							X												X	X
QXMZ01000006.1	10				X								X																X																		X
CP053037.1	9				X						X					X	X												X				X									X
JADPVE010000037.1	9				X																								X															X	X	X
QXNA01000002.1	9				X								X										X						X
CP018884.1	8	X															X						X										X									X					X
JABSUB010000001.1	8		X										X				X																										X
LYMZ01000021.1	8										X					X											X								X							X
QXMW01000001.1	8		X				X						X																	X												X
WRPC02000058.1	8										X					X	X																		X							X						X
CP018887.1	6				X																		X						X
CP053036.1	6																																										X				X
JABENA010000003.1	6																																										X				X
KX118608.1	6								X	X									X												X											X
QXMR01000002.1	6												X
QXMT01000001.1	6												X																																		X
CP066874.1	5																																								X	X
JADPVF010000051.1	5				X																								X																X	X
MDBZ01000042.1	5				X																								X																X	X
NCVX01000054.1	5										X					X	X																									X
63_S63_Kp.fas_33	4
CP018886.1	4												X
JABSUB010000002.1	4				X																						X		X						X
JADPVC010000045.1	4				X																								X																X	X
JAECUG010000034.1	4
NHOE01000035.1	4
NTCW01000074.1	4
NTHT01000083.1	4
NTHV01000017.1	4																								X	X												X
NTHX01000098.1	4
QMDM01000398.1	4
QXMS01000002.1	4		X																				X																			X					X
RHFM01000026.1	4
SBBX01000041.1	4
SBBZ01000037.1	4
SBCA01000039.1	4
SBCB01000040.1	4
SBCC01000039.1	4
SBCG01000041.1	4
SBCH01000044.1	4
SBCI01000035.1	4
SSCC01000052.1	4
CP067435.1	3																					X
LXTP01000020.1	3																															X
NTHU02000076.1	3										X					X
QXMT01000005.1	3																						X
68_S68_Kp.fas_26	2																										X								X
69_S69_Kp.fas_28	2																										X								X
70_S70_Kp.fas_30	2																										X								X
CP003997.1	2																						X														X
CP023480.1	2													X									X
CP066873.1	2							X														X
JABBZB010000030.1	2																										X								X
JACBOQ010000039.1	2
JADPHW010000035.1	2																						X														X
JADPVD010000032.1	2				X																								X
JAECTB010000033.1	2																						X														X
JAECTI010000017.1	2																						X														X
JAECTL010000035.1	2																						X														X
JAECTV010000058.1	2																X																			X
JAECUK010000036.1	2																						X													X
JAEVGC010000034.1	2
JAEVGO010000024.1	2
LXMS01000031.1	2
LYZC01000037.1	2																						X														X
LZCZ01000029.1	2
MCNT01000042.1	2													X									X
MUDD01000023.1	2																																										X
NSLG01000092.1	2
NTHT01000084.1	2																						X
OOBC01000190.1	2													X									X
OOBD01000061.1	2			X											X
PIUN01000114.1	2																																									X
PYWU01000040.1	2
PYWV01000029.1	2
QOHS01000033.1	2																						X														X
QOTY01000028.1	2																						X														X
QOTZ01000030.1	2																						X														X
QOUB01000031.1	2																						X														X
QWDG01000009.1	2																										X								X
QXMU01000001.1	2																						X
RCHX01000052.1	2																			X																						X
SBCJ01000049.1	2
SBCR01000033.1	2																										X								X
SBCR01000037.1	2																						X														X
SBCZ01000041.1	2																						X														X
SBDC01000042.1	2																						X														X
SBDE01000044.1	2																						X														X
SBDF01000044.1	2																						X														X
SBDG01000041.1	2																						X														X
SBDH01000046.1	2																						X														X
SBDI01000040.1	2																						X														X
SBDJ01000040.1	2																						X														X
SBDK01000046.1	2																						X														X
SBDL01000045.1	2																						X														X
WERN01000017.1	2
WERO01000020.1	2
WERP01000062.1	2
WJWU01000030.1	2											X																														X
63_S63_Kp.fas_27	1																						X
65_S65_Kp.fas_31	1																						X
66_S66_Kp.A5.fasta_29	1																																	X
70_S70_Kp.fas_29	1																				X
76_S76_Kp.fas_36	1																						X
CM008162.1	1																											X
CM018806.1	1																						X
CP053039.1	1																						X
CP066877.1	1																																						X
CP067436.1	1																					X
CP067439.1	1							X
CP067440.1	1																																						X
CP076869.1	1																						X
JAACZJ010000170.1	1																											X
JABBZB010000036.1	1																						X
JABBZC010000031.1	1																						X
JABBZC010000045.1	1													X
JABEEI010000036.1	1																						X
JABENA010000006.1	1																						X
JABEPV010000038.1	1																						X
JABEPW010000062.1	1																						X
JABEPX010000088.1	1																						X
JABEPY010000044.1	1																						X
JABSUB010000003.1	1																						X
JACBOP010000030.1	1																																							X
JACBOP010000045.1	1					X
JACBOQ010000028.1	1																							X
JACBOR010000027.1	1																						X
JADPHG010000061.1	1													X
JADPHY010000062.1	1																						X
JADPIA010000032.1	1
JADPVC010000029.1	1																						X
JAECSI010000098.1	1													X
JAECSZ010000021.1	1																						X
JAECTA010000026.1	1																																									X
JAECTG010000022.1	1																						X
JAECTO010000042.1	1																						X
JAECTP010000041.1	1																						X
JAECTW010000019.1	1
JAECTX010000031.1	1																						X
JAECUA010000060.1	1																																			X
JAECUK010000023.1	1
JAEVGA010000028.1	1																						X
JAEVGC010000028.1	1																							X
JAEVGE010000045.1	1																						X
JAEVGF010000027.1	1																						X
JAEVGG010000026.1	1																						X
JAEVGJ010000028.1	1																						X
JAEVGL010000024.1	1																						X
JAEVGN010000028.1	1																						X
JAEVGO010000022.1	1																						X
KX062091.1	1																						X
KX154765.1	1																						X
KX276209.1	1																						X
KX397572.1	1																						X
LYZC01000005.1	1
LYZC01000019.1	1
MCGW01000072.1	1
MDBZ01000031.1	1																						X
MZZQ01000050.1	1													X
MZZS01000042.1	1																																				X
MZZS01000093.1	1																						X
MZZT01000113.1	1																						X
MZZT01000310.1	1																																				X
MZZY01000149.1	1																																				X
NSLE01000059.1	1																																	X
NTGK01000095.1	1													X
NTHU02000054.1	1																						X
NTHW02000062.1	1													X
NTHW02000077.1	1																																	X
NTHX01000097.1	1
NTHY02000071.1	1																						X
OOAR01000019.1	1																						X
PYWV01000066.1	1																						X
QEFS01000309.1	1													X
QEFS01003611.1	1																																				X
QEFU01000510.1	1																																				X
QEFV01000084.1	1																																									X
QEFW01000614.1	1																																				X
QEFX01000861.1	1																																				X
QEFY01000256.1	1																																				X
QEGA01000140.1	1													X
QEGA01001744.1	1																																				X
QEGB01000018.1	1																																				X
QEGB01000120.1	1													X
QEGC01000332.1	1																																				X
QKQW01000077.1	1																						X
QOHT01000015.1	1
QOHT01000026.1	1																						X
QOIC01000059.1	1																						X
QOUA01000038.1	1																																				X
QOUA01000049.1	1																						X
QOUC01000014.1	1
QOUD01000024.1	1																						X
QOUG01000728.1	1																						X
QXGQ01000043.1	1																						X
QXMQ01000004.1	1																						X
QXMR01000001.1	1																						X
QXMS01000003.1	1
QXMS01000008.1	1												X
QXMT01000006.1	1																																	X
QXMU01000003.1	1
QXMY01000011.1	1																													X
QXMZ01000001.1	1																X
QXMZ01000002.1	1																						X
RHFM01000028.1	1																						X
SBCD01000154.1	1													X
SBCE01000041.1	1
SBCE01000065.1	1													X
SBCJ01000069.1	1													X
SBCL01000034.1	1																						X
SBCN01000055.1	1																						X
SBCP01000078.1	1																																				X
SBCT01000043.1	1																						X
SBDA01000062.1	1																						X
SBDB01000045.1	1																																				X
SBDD01000035.1	1																																				X
SBDU01000023.1	1
SBDV01000042.1	1																																				X
SBEE01000046.1	1																																	X
SHLW01000059.1	1																																	X
SSCB01000034.1	1																			X
[truncated: 21 more columns]
